# Supplementary material for: ﻿The Trichoptera of Panama. XIX. Additions to and a review of the genus Leucotrichia (Trichoptera, Hydroptilidae) in Panama
Source: Zookeys. 2022 Jul 11;1111:425–66. doi: 10.3897/zookeys.1111.77371 (PMC9848940; doi:10.3897/zookeys.1111.77371)
Supplement: XML Treatment for Leucotrichia chiriquiensis [file zookeys.1111.77371-treatment2.xml]

<!DOCTYPE tp:taxon-treatment
  PUBLIC "-//TaxonX//DTD Taxonomic Treatment Publishing DTD v0 20100105//EN" "tax-treatment-NSO.dtd">
<tp:taxon-treatment xmlns:tp="http://www.plazi.org/taxpub"><tp:treatment-meta><kwd-group><label>Taxon classification</label><kwd>
                  <named-content content-type="kingdom">Animalia</named-content>
                </kwd><kwd>
                  <named-content content-type="order">Trichoptera</named-content>
                </kwd><kwd>
                  <named-content content-type="family">Hydroptilidae</named-content>
                </kwd></kwd-group><mixed-citation publication-type="journal"><person-group><name><surname>Thomson</surname><given-names>Robin E.</given-names></name><name><surname>Armitage</surname><given-names>Brian J.</given-names></name><name><surname>Harris</surname><given-names>Steven C.</given-names></name></person-group><article-title>﻿The <tp:taxon-name><tp:taxon-name-part taxon-name-part-type="order">Trichoptera</tp:taxon-name-part></tp:taxon-name> of Panama. XIX. Additions to and a review of the genus <italic><tp:taxon-name><tp:taxon-name-part taxon-name-part-type="genus" reg="Leucotrichia">Leucotrichia</tp:taxon-name-part></tp:taxon-name></italic> (<tp:taxon-name><tp:taxon-name-part taxon-name-part-type="order">Trichoptera</tp:taxon-name-part></tp:taxon-name>, <tp:taxon-name><tp:taxon-name-part taxon-name-part-type="family">Hydroptilidae</tp:taxon-name-part></tp:taxon-name>) in Panama</article-title><source>Zookeys</source><day>11</day><month>07</month><year>2022</year><volume>1111</volume><fpage>425</fpage><lpage>466</lpage><pub-id pub-id-type="doi">10.3897/zookeys.1111.77371</pub-id></mixed-citation></tp:treatment-meta><tp:nomenclature><label>﻿</label><tp:taxon-name>
                <object-id xmlns:xlink="http://www.w3.org/1999/xlink" content-type="arpha" xlink:type="simple">A77EC3F6-5FEF-538A-8C50-5098568919EF</object-id>
                <tp:taxon-name-part taxon-name-part-type="genus" reg="Leucotrichia">Leucotrichia</tp:taxon-name-part>
                <tp:taxon-name-part taxon-name-part-type="species" reg="chiriquiensis">chiriquiensis</tp:taxon-name-part>
              </tp:taxon-name><tp:taxon-authority>Flint, 1970</tp:taxon-authority><xref ref-type="fig" rid="F2">Figs 2B</xref><xref ref-type="fig" rid="F4">, 4</xref></tp:nomenclature><tp:treatment-sec sec-type="diagnosis" id="SECID0EYUBG"><title>Diagnosis.</title><p><italic><tp:taxon-name><tp:taxon-name-part taxon-name-part-type="genus" reg="Leucotrichia">Leucotrichia</tp:taxon-name-part><tp:taxon-name-part taxon-name-part-type="species" reg="chiriquiensis">chiriquiensis</tp:taxon-name-part></tp:taxon-name></italic> is most similar to <italic><tp:taxon-name><tp:taxon-name-part taxon-name-part-type="genus" reg="Leucotrichia">L.</tp:taxon-name-part><tp:taxon-name-part taxon-name-part-type="species" reg="botosaneanui">botosaneanui</tp:taxon-name-part></tp:taxon-name></italic>, <italic><tp:taxon-name><tp:taxon-name-part taxon-name-part-type="genus" reg="Leucotrichia">L.</tp:taxon-name-part><tp:taxon-name-part taxon-name-part-type="species" reg="hispida">hispida</tp:taxon-name-part></tp:taxon-name></italic>, and <italic><tp:taxon-name><tp:taxon-name-part taxon-name-part-type="genus" reg="Leucotrichia">L.</tp:taxon-name-part><tp:taxon-name-part taxon-name-part-type="species" reg="viridis">viridis</tp:taxon-name-part></tp:taxon-name></italic>, based on a similar appearance of the phallus, as discussed under <italic><tp:taxon-name><tp:taxon-name-part taxon-name-part-type="genus" reg="Leucotrichia">L.</tp:taxon-name-part><tp:taxon-name-part taxon-name-part-type="species" reg="botosaneanui">botosaneanui</tp:taxon-name-part></tp:taxon-name></italic>. This species can most swiftly be identified as distinct from the others based on the structural modifications of the antennae and head.</p><fig id="F4" position="float" orientation="portrait"><object-id xmlns:xlink="http://www.w3.org/1999/xlink" content-type="doi" xlink:type="simple">10.3897/zookeys.1111.77371.figure4</object-id><object-id xmlns:xlink="http://www.w3.org/1999/xlink" content-type="arpha" xlink:type="simple">86AF3B37-2FA6-5A85-9BED-A5824970DA74</object-id><label>Figure 4.</label><caption><p><italic><tp:taxon-name><tp:taxon-name-part taxon-name-part-type="genus" reg="Leucotrichia">Leucotrichia</tp:taxon-name-part><tp:taxon-name-part taxon-name-part-type="species" reg="chiriquiensis">chiriquiensis</tp:taxon-name-part></tp:taxon-name></italic> Flint, 1970. Male genitalia: <bold>A</bold> segments VII–VIII and segment IX margin, lateral <bold>B</bold> segments IX–X, lateral (base of phallus crosshatched) <bold>C</bold> segments IX–X, dorsal <bold>D</bold> segments VII–IX, ventral <bold>E</bold> phallus, lateral <bold>F</bold> phallus, dorsal. Modified from <xref ref-type="bibr" rid="B30">Thomson and Holzenthal (2015)</xref>.</p></caption><graphic xmlns:xlink="http://www.w3.org/1999/xlink" xlink:href="zookeys-1111-425_article-77371__-g004.jpg" position="float" orientation="portrait" xlink:type="simple" id="oo_713492.jpg"><uri content-type="original_file" xlink:type="simple">https://binary.pensoft.net/fig/713492</uri></graphic></fig></tp:treatment-sec><tp:treatment-sec sec-type="material" id="SECID0E4XBG"><title>Material examined.</title><p><bold>Panama: Chiriqui Province</bold> • 2 males; Cuenca 102; Renacimiento District; La Amistad International Park, Río Candela, Finca Felix, PSPSCB-PILA-C102-2017-021; <named-content xmlns:xlink="http://www.w3.org/1999/xlink" content-type="dwc:verbatimCoordinates" xlink:type="simple"><named-content content-type="geo-json" specific-use="{&#34;type&#34;:&#34;Point&#34;,&#34;coordinates&#34;:[-82.612010,8.890557]}" id="NCID0EIYBG" xlink:type="simple">8.890557°N, 82.61201°W</named-content></named-content>; 2,128 m a.s.l.; 25 Jan. 2015; C. Nieto, E. Pérez, A. Cornejo, leg.; UV light trap; in alcohol; <abbrev xmlns:xlink="http://www.w3.org/1999/xlink" xlink:title="Colección Zoológica Dr. Eustorgio Méndez" id="ABBRID0ENYBG" xlink:type="simple">COZEM</abbrev> • ibid., 2 males; Tierras Altas District; Mount Totumas Cloud Forest and Biological Reserve, Quebrada Norte; <named-content xmlns:xlink="http://www.w3.org/1999/xlink" content-type="dwc:verbatimCoordinates" xlink:type="simple"><named-content content-type="geo-json" specific-use="{&#34;type&#34;:&#34;Point&#34;,&#34;coordinates&#34;:[-82.690512,8.873613]}" id="NCID0EUYBG" xlink:type="simple">8.873613°N, 82.690512°W</named-content></named-content>; 1,709 m a.s.l.; 26 Apr.–10 May 2015; B. Armitage, T. Arefina-Armitage, leg.; Malaise trap; <abbrev xmlns:xlink="http://www.w3.org/1999/xlink" xlink:title="Museo de Peces de Agua Dulce e Invertebrados" id="ABBRID0EZYBG" xlink:type="simple">MUPADI</abbrev> • ibid., 5 males; 28 Jan.–2 Feb. 2018; J. Dietrich, leg.; Malaise trap; <abbrev xmlns:xlink="http://www.w3.org/1999/xlink" xlink:title="Museo de Peces de Agua Dulce e Invertebrados" id="ABBRID0E4YBG" xlink:type="simple">MUPADI</abbrev> • ibid., 3 males; 16–20 Feb. 2018; <abbrev xmlns:xlink="http://www.w3.org/1999/xlink" xlink:title="Museo de Peces de Agua Dulce e Invertebrados" id="ABBRID0EBZBG" xlink:type="simple">MUPADI</abbrev> • ibid., 1 male; 16–20 Mar. 2018; <abbrev xmlns:xlink="http://www.w3.org/1999/xlink" xlink:title="Museo de Peces de Agua Dulce e Invertebrados" id="ABBRID0EFZBG" xlink:type="simple">MUPADI</abbrev> • ibid., 1 male; 10–15 Jul. 2018; <abbrev xmlns:xlink="http://www.w3.org/1999/xlink" xlink:title="Museo de Peces de Agua Dulce e Invertebrados" id="ABBRID0EJZBG" xlink:type="simple">MUPADI</abbrev> • ibid., 2 males; 9–12 Sep. 2018; <abbrev xmlns:xlink="http://www.w3.org/1999/xlink" xlink:title="Museo de Peces de Agua Dulce e Invertebrados" id="ABBRID0ENZBG" xlink:type="simple">MUPADI</abbrev> • ibid., 2 males; 8–11 Nov. 2018; <named-content xmlns:xlink="http://www.w3.org/1999/xlink" content-type="dwc:institutional_code" xlink:title="University of Minnesota Insect Collection" xlink:href="http://grbio.org/institution/university-minnesota-insect-collection" xlink:type="simple">UMSP</named-content>.</p></tp:treatment-sec><tp:treatment-sec sec-type="distribution" id="SECID0EVZBG"><title>Distribution.</title><p>Panama.</p></tp:treatment-sec><tp:treatment-sec><!--Section generated to contain objects referenced in tp:taxon-treatment.--><fig id="F2" position="float" orientation="portrait"><object-id xmlns:xlink="http://www.w3.org/1999/xlink" content-type="doi" xlink:type="simple">10.3897/zookeys.1111.77371.figure2</object-id><object-id xmlns:xlink="http://www.w3.org/1999/xlink" content-type="arpha" xlink:type="simple">1E01E5BA-376A-50FB-A8F6-77C57B17FB07</object-id><label>Figure 2.</label><caption><p>Modifications <bold>A</bold> Forewing, <italic><tp:taxon-name><tp:taxon-name-part taxon-name-part-type="genus" reg="Leucotrichia">Leucotrichia</tp:taxon-name-part><tp:taxon-name-part taxon-name-part-type="species" reg="ruiteri">ruiteri</tp:taxon-name-part></tp:taxon-name></italic> sp. nov. <bold>B</bold> head and scape, <italic><tp:taxon-name><tp:taxon-name-part taxon-name-part-type="genus" reg="Leucotrichia">Leucotrichia</tp:taxon-name-part><tp:taxon-name-part taxon-name-part-type="species" reg="chiriquiensis">chiriquiensis</tp:taxon-name-part></tp:taxon-name></italic> Flint, 1970 <bold>C</bold> head and antennae, <italic><tp:taxon-name><tp:taxon-name-part taxon-name-part-type="genus" reg="Leucotrichia">Leucotrichia</tp:taxon-name-part><tp:taxon-name-part taxon-name-part-type="species" reg="fairchildi">fairchildi</tp:taxon-name-part></tp:taxon-name></italic> Flint, 1970. Fig. <xref ref-type="fig" rid="F2">2B</xref> and <xref ref-type="fig" rid="F2">2C</xref> modified from <xref ref-type="bibr" rid="B30">Thomson and Holzenthal (2015)</xref>.</p></caption><graphic xmlns:xlink="http://www.w3.org/1999/xlink" xlink:href="zookeys-1111-425_article-77371__-g002.jpg" position="float" orientation="portrait" xlink:type="simple" id="oo_713490.jpg"><uri content-type="original_file" xlink:type="simple">https://binary.pensoft.net/fig/713490</uri></graphic></fig></tp:treatment-sec><ref-list><ref id="B30"><mixed-citation xmlns:xlink="http://www.w3.org/1999/xlink" xlink:type="simple"><person-group><name name-style="western"><surname>Thomson</surname><given-names>RE</given-names></name><name name-style="western"><surname>Holzenthal</surname><given-names>RW</given-names></name></person-group> (<year>2015</year>) <article-title>A revision of the Neotropical caddisfly genus <italic><tp:taxon-name><tp:taxon-name-part taxon-name-part-type="genus">Leucotrichia</tp:taxon-name-part></tp:taxon-name></italic> Mosely, 1934 (<tp:taxon-name><tp:taxon-name-part taxon-name-part-type="family">Hydroptilidae</tp:taxon-name-part></tp:taxon-name>: <tp:taxon-name><tp:taxon-name-part taxon-name-part-type="subfamily">Leucotrichiinae</tp:taxon-name-part></tp:taxon-name>).</article-title><source>ZooKeys</source><volume>499</volume>: <fpage>1</fpage>–<lpage>100</lpage>. <ext-link xlink:type="simple" ext-link-type="doi" xlink:href="10.3897/zookeys.499.8360">https://doi.org/10.3897/zookeys.499.8360</ext-link></mixed-citation></ref></ref-list></tp:taxon-treatment>
