# Supplementary material for: ﻿The Trichoptera of Panama. XIX. Additions to and a review of the genus Leucotrichia (Trichoptera, Hydroptilidae) in Panama
Source: Zookeys. 2022 Jul 11;1111:425–66. doi: 10.3897/zookeys.1111.77371 (PMC9848940; doi:10.3897/zookeys.1111.77371)
Supplement: XML Treatment for Leucotrichia cortadera [file zookeys.1111.77371-treatment3.xml]

<!DOCTYPE tp:taxon-treatment
  PUBLIC "-//TaxonX//DTD Taxonomic Treatment Publishing DTD v0 20100105//EN" "tax-treatment-NSO.dtd">
<tp:taxon-treatment xmlns:tp="http://www.plazi.org/taxpub"><tp:treatment-meta><kwd-group><label>Taxon classification</label><kwd>
                  <named-content content-type="kingdom">Animalia</named-content>
                </kwd><kwd>
                  <named-content content-type="order">Trichoptera</named-content>
                </kwd><kwd>
                  <named-content content-type="family">Hydroptilidae</named-content>
                </kwd></kwd-group><mixed-citation publication-type="journal"><person-group><name><surname>Thomson</surname><given-names>Robin E.</given-names></name><name><surname>Armitage</surname><given-names>Brian J.</given-names></name><name><surname>Harris</surname><given-names>Steven C.</given-names></name></person-group><article-title>﻿The <tp:taxon-name><tp:taxon-name-part taxon-name-part-type="order">Trichoptera</tp:taxon-name-part></tp:taxon-name> of Panama. XIX. Additions to and a review of the genus <italic><tp:taxon-name><tp:taxon-name-part taxon-name-part-type="genus" reg="Leucotrichia">Leucotrichia</tp:taxon-name-part></tp:taxon-name></italic> (<tp:taxon-name><tp:taxon-name-part taxon-name-part-type="order">Trichoptera</tp:taxon-name-part></tp:taxon-name>, <tp:taxon-name><tp:taxon-name-part taxon-name-part-type="family">Hydroptilidae</tp:taxon-name-part></tp:taxon-name>) in Panama</article-title><source>Zookeys</source><day>11</day><month>07</month><year>2022</year><volume>1111</volume><fpage>425</fpage><lpage>466</lpage><pub-id pub-id-type="doi">10.3897/zookeys.1111.77371</pub-id></mixed-citation></tp:treatment-meta><tp:nomenclature><label>﻿</label><tp:taxon-name>
                <object-id xmlns:xlink="http://www.w3.org/1999/xlink" content-type="arpha" xlink:type="simple">BBACFDAB-10EA-57FE-BEDA-93ACF0CE36E6</object-id>
                <tp:taxon-name-part taxon-name-part-type="genus" reg="Leucotrichia">Leucotrichia</tp:taxon-name-part>
                <tp:taxon-name-part taxon-name-part-type="species" reg="cortadera">cortadera</tp:taxon-name-part>
                <object-id xmlns:xlink="http://www.w3.org/1999/xlink" content-type="zoobank" xlink:type="simple">http://zoobank.org/9EBB00CA-9C88-4BCC-9A07-8C5A250CF95E</object-id>
              </tp:taxon-name><tp:taxon-status xmlns:xlink="http://www.w3.org/1999/xlink" xlink:type="simple">sp. nov.</tp:taxon-status><xref ref-type="fig" rid="F5">Fig. 5</xref></tp:nomenclature><tp:treatment-sec sec-type="type locality" id="SECID0EH2BG"><title>Type locality.</title><p>Panama: Chiriqui Province: Cuenca 108; Boquete District; Quebrada Jaramillo, Finca Monterey; <named-content xmlns:xlink="http://www.w3.org/1999/xlink" content-type="dwc:verbatimCoordinates" xlink:type="simple"><named-content content-type="geo-json" specific-use="{&#34;type&#34;:&#34;Point&#34;,&#34;coordinates&#34;:[-82.413830,8.763200]}" id="NCID0EQ2BG" xlink:type="simple">8.7632°N, 82.41383°W</named-content></named-content>; 1,214 m a.s.l.</p></tp:treatment-sec><tp:treatment-sec sec-type="type material" id="SECID0EV2BG"><title>Type material.</title><p><bold><italic>Holotype</italic></bold>: male, <bold>Panama: Chiriqui Province</bold>: Cuenca 108; Boquete District; Quebrada Jaramillo, Finca Monterey; <named-content xmlns:xlink="http://www.w3.org/1999/xlink" content-type="dwc:verbatimCoordinates" xlink:type="simple"><named-content content-type="geo-json" specific-use="{&#34;type&#34;:&#34;Point&#34;,&#34;coordinates&#34;:[-82.413830,8.763200]}" id="NCID0EF3BG" xlink:type="simple">8.7632°N, 82.41383°W</named-content></named-content>; 1,214 m a.s.l.; 16–20 Jun. 2018, K. Collier, leg.; Malaise trap; in alcohol; <named-content xmlns:xlink="http://www.w3.org/1999/xlink" content-type="dwc:institutional_code" xlink:title="Universidad de Panamá Museo de Invertebrados" xlink:href="http://grbio.org/institution/universidad-de-panam%C3%A1" xlink:type="simple">MIUP</named-content>-001-T-2021. <bold><italic>Paratype</italic>: Panama: Chiriqui Province</bold>: 1 male; Dolega District, Río Majagua, Banquito de Palmira, Potrerillos; <named-content xmlns:xlink="http://www.w3.org/1999/xlink" content-type="dwc:verbatimCoordinates" xlink:type="simple"><named-content content-type="geo-json" specific-use="{&#34;type&#34;:&#34;Point&#34;,&#34;coordinates&#34;:[-82.532760,8.680930]}" id="NCID0EV3BG" xlink:type="simple">8.68093°N, 82.53276°W</named-content></named-content>; 840 m a.s.l.; 19 Jul.–1 Aug. 2019, Y. Aguirre, T. Ríos, leg.; Malaise trap (M002); in alcohol; <named-content xmlns:xlink="http://www.w3.org/1999/xlink" content-type="dwc:institutional_code" xlink:title="University of Minnesota Insect Collection" xlink:href="http://grbio.org/institution/university-minnesota-insect-collection" xlink:type="simple">UMSP</named-content>.</p></tp:treatment-sec><tp:treatment-sec sec-type="diagnosis" id="SECID0E53BG"><title>Diagnosis.</title><p><italic><tp:taxon-name><tp:taxon-name-part taxon-name-part-type="genus" reg="Leucotrichia">Leucotrichia</tp:taxon-name-part><tp:taxon-name-part taxon-name-part-type="species" reg="cortadera">cortadera</tp:taxon-name-part></tp:taxon-name></italic> sp. nov. is similar to <italic><tp:taxon-name><tp:taxon-name-part taxon-name-part-type="genus" reg="Leucotrichia">L.</tp:taxon-name-part><tp:taxon-name-part taxon-name-part-type="species" reg="fulminea">fulminea</tp:taxon-name-part></tp:taxon-name></italic> Thomson &amp; Holzenthal, 2015, a species endemic to Ecuador. Both species bear a pair of large, distinct sclerotized plates on the phallus apex. <italic><tp:taxon-name><tp:taxon-name-part taxon-name-part-type="genus" reg="Leucotrichia">Leucotrichia</tp:taxon-name-part><tp:taxon-name-part taxon-name-part-type="species" reg="cortadera">cortadera</tp:taxon-name-part></tp:taxon-name></italic> can be separated by the small spines present on the dorsolateral surface of the phallus apex, which are absent in <italic><tp:taxon-name><tp:taxon-name-part taxon-name-part-type="genus" reg="Leucotrichia">L.</tp:taxon-name-part><tp:taxon-name-part taxon-name-part-type="species" reg="fulminea">fulminea</tp:taxon-name-part></tp:taxon-name></italic>. Additionally, the inferior appendages are separate in <italic><tp:taxon-name><tp:taxon-name-part taxon-name-part-type="genus" reg="Leucotrichia">L.</tp:taxon-name-part><tp:taxon-name-part taxon-name-part-type="species" reg="fulminea">fulminea</tp:taxon-name-part></tp:taxon-name></italic>, while they are fused in <italic><tp:taxon-name><tp:taxon-name-part taxon-name-part-type="genus" reg="Leucotrichia">L.</tp:taxon-name-part><tp:taxon-name-part taxon-name-part-type="species" reg="cortadera">cortadera</tp:taxon-name-part></tp:taxon-name></italic>.</p></tp:treatment-sec><tp:treatment-sec sec-type="description" id="SECID0EG6BG"><title>Description.</title><p><bold>Male.</bold> Length of forewing 2.1 mm (<italic>n</italic> = 2). Wings unmodified. Head unmodified, with three ocelli; antennae unmodified. Tibial spur count 1, 3, 4. Color in alcohol brown. <bold><italic>Genitalia</italic>.</bold> Abdominal sternum VII mesoventral process with enlarged apex (Fig. <xref ref-type="fig" rid="F5">5A, D</xref>). Sternum VIII with rounded posteroventral production in lateral view (Fig. <xref ref-type="fig" rid="F5">5A</xref>); in ventral view, posterior margin concave with broadly rounded mesal projection (Fig. <xref ref-type="fig" rid="F5">5D</xref>). Segment IX anterolateral margin convex, posterolateral margin straight with slight irregularity (Fig. <xref ref-type="fig" rid="F5">5B</xref>); dorsally, anterior margin concave, posterior margin concave with broadly rounded mesal projection (Fig. <xref ref-type="fig" rid="F5">5C</xref>). Tergum X with dorsal sclerite small, irregular; ventral sclerite with upper half rounded and bent posteriad; membranous apex suborbicular (Fig. <xref ref-type="fig" rid="F5">5B, C</xref>). Subgenital plate with dorsal arm simple, extending dorsad, apex acute (Fig. <xref ref-type="fig" rid="F5">5B</xref>); ventral arm simple, apex with emargination, in ventral view slightly restricted mesally, apex with broad emargination (Fig. <xref ref-type="fig" rid="F5">5B, D</xref>). Inferior appendage narrow basally, broadest submesally, with single dorsal subapical spine (Fig. <xref ref-type="fig" rid="F5">5B</xref>); ventrally entirely fused, broadest mesally, apex rounded with small pointed mesal emargination (Fig. <xref ref-type="fig" rid="F5">5D</xref>). Phallus tubular basally, constricted at midlength with median complex bearing spherical “windows”; apex membranous and bearing pair of large, acute sclerotized plates and numerous small apical spines on dorsal and lateral surface (Fig. <xref ref-type="fig" rid="F5">5E, F</xref>).</p><fig id="F5" position="float" orientation="portrait"><object-id xmlns:xlink="http://www.w3.org/1999/xlink" content-type="doi" xlink:type="simple">10.3897/zookeys.1111.77371.figure5</object-id><object-id xmlns:xlink="http://www.w3.org/1999/xlink" content-type="arpha" xlink:type="simple">D0217D14-6071-567E-87C8-664C36CD5F63</object-id><label>Figure 5.</label><caption><p><italic><tp:taxon-name><tp:taxon-name-part taxon-name-part-type="genus" reg="Leucotrichia">Leucotrichia</tp:taxon-name-part><tp:taxon-name-part taxon-name-part-type="species" reg="cortadera">cortadera</tp:taxon-name-part></tp:taxon-name></italic> sp. nov. Male genitalia: <bold>A</bold> segments VII–VIII and segment IX margin, lateral <bold>B</bold> segments IX–X, lateral (base of phallus crosshatched) <bold>C</bold> segments IX–X, dorsal <bold>D</bold> segments VII–IX, ventral <bold>E</bold> phallus, lateral <bold>F</bold> phallus, dorsal.</p></caption><graphic xmlns:xlink="http://www.w3.org/1999/xlink" xlink:href="zookeys-1111-425_article-77371__-g005.jpg" position="float" orientation="portrait" xlink:type="simple" id="oo_713493.jpg"><uri content-type="original_file" xlink:type="simple">https://binary.pensoft.net/fig/713493</uri></graphic></fig></tp:treatment-sec><tp:treatment-sec sec-type="distribution" id="SECID0EFCAI"><title>Distribution.</title><p>Panama.</p></tp:treatment-sec><tp:treatment-sec sec-type="etymology" id="SECID0EKCAI"><title>Etymology.</title><p>The specific epithet is derived from <italic>cortadera</italic>, Spanish for “knife, cutting instrument”, referring to the shape of the large sclerotized plates found on the phallus apex.</p></tp:treatment-sec></tp:taxon-treatment>
