# Supplementary material for: ﻿The Trichoptera of Panama. XIX. Additions to and a review of the genus Leucotrichia (Trichoptera, Hydroptilidae) in Panama
Source: Zookeys. 2022 Jul 11;1111:425–66. doi: 10.3897/zookeys.1111.77371 (PMC9848940; doi:10.3897/zookeys.1111.77371)
Supplement: XML Treatment for Leucotrichia cultrata [file zookeys.1111.77371-treatment4.xml]

<!DOCTYPE tp:taxon-treatment
  PUBLIC "-//TaxonX//DTD Taxonomic Treatment Publishing DTD v0 20100105//EN" "tax-treatment-NSO.dtd">
<tp:taxon-treatment xmlns:tp="http://www.plazi.org/taxpub"><tp:treatment-meta><kwd-group><label>Taxon classification</label><kwd>
                  <named-content content-type="kingdom">Animalia</named-content>
                </kwd><kwd>
                  <named-content content-type="order">Trichoptera</named-content>
                </kwd><kwd>
                  <named-content content-type="family">Hydroptilidae</named-content>
                </kwd></kwd-group><mixed-citation publication-type="journal"><person-group><name><surname>Thomson</surname><given-names>Robin E.</given-names></name><name><surname>Armitage</surname><given-names>Brian J.</given-names></name><name><surname>Harris</surname><given-names>Steven C.</given-names></name></person-group><article-title>﻿The <tp:taxon-name><tp:taxon-name-part taxon-name-part-type="order">Trichoptera</tp:taxon-name-part></tp:taxon-name> of Panama. XIX. Additions to and a review of the genus <italic><tp:taxon-name><tp:taxon-name-part taxon-name-part-type="genus" reg="Leucotrichia">Leucotrichia</tp:taxon-name-part></tp:taxon-name></italic> (<tp:taxon-name><tp:taxon-name-part taxon-name-part-type="order">Trichoptera</tp:taxon-name-part></tp:taxon-name>, <tp:taxon-name><tp:taxon-name-part taxon-name-part-type="family">Hydroptilidae</tp:taxon-name-part></tp:taxon-name>) in Panama</article-title><source>Zookeys</source><day>11</day><month>07</month><year>2022</year><volume>1111</volume><fpage>425</fpage><lpage>466</lpage><pub-id pub-id-type="doi">10.3897/zookeys.1111.77371</pub-id></mixed-citation></tp:treatment-meta><tp:nomenclature><label>﻿</label><tp:taxon-name>
                <object-id xmlns:xlink="http://www.w3.org/1999/xlink" content-type="arpha" xlink:type="simple">00FA4B04-00A9-5D16-AFEB-75B1FB054561</object-id>
                <tp:taxon-name-part taxon-name-part-type="genus" reg="Leucotrichia">Leucotrichia</tp:taxon-name-part>
                <tp:taxon-name-part taxon-name-part-type="species" reg="cultrata">cultrata</tp:taxon-name-part>
              </tp:taxon-name><tp:taxon-authority>Thomson &amp; Armitage, 2021</tp:taxon-authority><xref ref-type="fig" rid="F6">Fig. 6</xref></tp:nomenclature><tp:treatment-sec sec-type="diagnosis" id="SECID0E2DAI"><title>Diagnosis.</title><p><italic><tp:taxon-name><tp:taxon-name-part taxon-name-part-type="genus" reg="Leucotrichia">Leucotrichia</tp:taxon-name-part><tp:taxon-name-part taxon-name-part-type="species" reg="cultrata">cultrata</tp:taxon-name-part></tp:taxon-name></italic> is similar to <italic><tp:taxon-name><tp:taxon-name-part taxon-name-part-type="genus" reg="Leucotrichia">L.</tp:taxon-name-part><tp:taxon-name-part taxon-name-part-type="species" reg="hispida">hispida</tp:taxon-name-part></tp:taxon-name></italic> and <italic><tp:taxon-name><tp:taxon-name-part taxon-name-part-type="genus" reg="Leucotrichia">L.</tp:taxon-name-part><tp:taxon-name-part taxon-name-part-type="species" reg="viridis">viridis</tp:taxon-name-part></tp:taxon-name></italic>. The phallus of all three species shares a similar appearance with the basal loop of the median complex extended on basal supports and a ventral “bulge” to the membranous apex. The mesoventral process of sternum VII can be used to separate the three, being long and digitate in <italic><tp:taxon-name><tp:taxon-name-part taxon-name-part-type="genus" reg="Leucotrichia">L.</tp:taxon-name-part><tp:taxon-name-part taxon-name-part-type="species" reg="cultrata">cultrata</tp:taxon-name-part></tp:taxon-name></italic>, bearing a tuft of prominent apical setae in <italic><tp:taxon-name><tp:taxon-name-part taxon-name-part-type="genus" reg="Leucotrichia">L.</tp:taxon-name-part><tp:taxon-name-part taxon-name-part-type="species" reg="hispida">hispida</tp:taxon-name-part></tp:taxon-name></italic>, and enlarged and apically blunt when viewed ventrally in <italic><tp:taxon-name><tp:taxon-name-part taxon-name-part-type="genus" reg="Leucotrichia">L.</tp:taxon-name-part><tp:taxon-name-part taxon-name-part-type="species" reg="viridis">viridis</tp:taxon-name-part></tp:taxon-name></italic>.</p><fig id="F6" position="float" orientation="portrait"><object-id xmlns:xlink="http://www.w3.org/1999/xlink" content-type="doi" xlink:type="simple">10.3897/zookeys.1111.77371.figure6</object-id><object-id xmlns:xlink="http://www.w3.org/1999/xlink" content-type="arpha" xlink:type="simple">A04F48B8-6FC7-5F31-B929-6CCDF2E41175</object-id><label>Figure 6.</label><caption><p><italic><tp:taxon-name><tp:taxon-name-part taxon-name-part-type="genus" reg="Leucotrichia">Leucotrichia</tp:taxon-name-part><tp:taxon-name-part taxon-name-part-type="species" reg="cultrata">cultrata</tp:taxon-name-part></tp:taxon-name></italic> Thomson &amp; Armitage, 2021. Male genitalia: <bold>A</bold> segments VII–VIII and segment IX margin, lateral <bold>B</bold> segments IX–X, lateral (base of phallus crosshatched) <bold>C</bold> segments IX–X, dorsal <bold>D</bold> segments VII–IX, ventral <bold>E</bold> phallus, lateral <bold>F</bold> phallus, dorsal. Modified from <xref ref-type="bibr" rid="B28">Thomson and Armitage (2021)</xref>.</p></caption><graphic xmlns:xlink="http://www.w3.org/1999/xlink" xlink:href="zookeys-1111-425_article-77371__-g006.jpg" position="float" orientation="portrait" xlink:type="simple" id="oo_713494.jpg"><uri content-type="original_file" xlink:type="simple">https://binary.pensoft.net/fig/713494</uri></graphic></fig></tp:treatment-sec><tp:treatment-sec sec-type="material" id="SECID0ELHAI"><title>Material examined.</title><p><bold>Panama: Bocas del Toro Province</bold> • 2 males; Cuenca 093; Chiriqui Grande District; Quebrada Rambala, Rambala Jungle Lodge, <named-content xmlns:xlink="http://www.w3.org/1999/xlink" content-type="dwc:verbatimCoordinates" xlink:type="simple"><named-content content-type="geo-json" specific-use="{&#34;type&#34;:&#34;Point&#34;,&#34;coordinates&#34;:[-82.154690,8.916270]}" id="NCID0EWHAI" xlink:type="simple">8.91627°N, 82.15469°W</named-content></named-content>; 120 m a.s.l.; 9 Aug. 2014; E. Carlson, leg.; UV light trap; in alcohol; <abbrev xmlns:xlink="http://www.w3.org/1999/xlink" xlink:title="Museo de Peces de Agua Dulce e Invertebrados" id="ABBRID0E2HAI" xlink:type="simple">MUPADI</abbrev> • ibid., 5 males; 28 Mar. 2015 • ibid., 2 males; 31 Mar.–11 Apr. 2015; Malaise trap • ibid., 17 males; 12–15 Nov. 2017. <bold>Chiriqui Province</bold> • 1 male; Cuenca 102; Tierras Altas District; Mount Totumas Cloud Forest and Biological Reserve, Quebrada Norte; <named-content xmlns:xlink="http://www.w3.org/1999/xlink" content-type="dwc:verbatimCoordinates" xlink:type="simple"><named-content content-type="geo-json" specific-use="{&#34;type&#34;:&#34;Point&#34;,&#34;coordinates&#34;:[-82.690512,8.873613]}" id="NCID0EEIAI" xlink:type="simple">8.873613°N, 82.690512°W</named-content></named-content>; 1,709 m a.s.l.; 10–15 Jul. 2018; J. Dietrich, leg.; Malaise trap; in alcohol; <named-content xmlns:xlink="http://www.w3.org/1999/xlink" content-type="dwc:institutional_code" xlink:title="Universidad de Panamá Museo de Invertebrados" xlink:href="http://grbio.org/institution/universidad-de-panam%C3%A1" xlink:type="simple">MIUP</named-content> • ibid., 2 males; 8–11 Nov. 2018; <named-content xmlns:xlink="http://www.w3.org/1999/xlink" content-type="dwc:institutional_code" xlink:title="University of Minnesota Insect Collection" xlink:href="http://grbio.org/institution/university-minnesota-insect-collection" xlink:type="simple">UMSP</named-content> • ibid., 1 male; Cuenca 108; Dolega District, Río Majagua, Banquito de Palmira, Potrerillos; <named-content xmlns:xlink="http://www.w3.org/1999/xlink" content-type="dwc:verbatimCoordinates" xlink:type="simple"><named-content content-type="geo-json" specific-use="{&#34;type&#34;:&#34;Point&#34;,&#34;coordinates&#34;:[-82.532500,8.680830]}" id="NCID0EUIAI" xlink:type="simple">8.68083°N, 82.53250°W</named-content></named-content>; 840 m a.s.l.; 28 Feb.–14 Mar. 2019, Y. Aguirre, T. Ríos, leg.; Malaise trap (M001); in alcohol; <abbrev xmlns:xlink="http://www.w3.org/1999/xlink" xlink:title="Museo de Peces de Agua Dulce e Invertebrados" id="ABBRID0EZIAI" xlink:type="simple">MUPADI</abbrev> • ibid., 1 male; Quebrada Jaramillo, Finca Monterey; <named-content xmlns:xlink="http://www.w3.org/1999/xlink" content-type="dwc:verbatimCoordinates" xlink:type="simple"><named-content content-type="geo-json" specific-use="{&#34;type&#34;:&#34;Point&#34;,&#34;coordinates&#34;:[-82.413830,8.763200]}" id="NCID0EAJAI" xlink:type="simple">8.76320°N, 82.41383°W</named-content></named-content>; 1,214 m a.s.l.; 8–12 May 2018; B. Armitage, T. Arefina-Armitage, leg.; Malaise trap; in alcohol; <abbrev xmlns:xlink="http://www.w3.org/1999/xlink" xlink:title="Museo de Peces de Agua Dulce e Invertebrados" id="ABBRID0EFJAI" xlink:type="simple">MUPADI</abbrev>. <bold>Panama Oeste Province</bold> • 2 males; Cuenca 115; Altos de Campana National Park, Río Chileno, PSPSCB-PNAC-C115-2018-028; <named-content xmlns:xlink="http://www.w3.org/1999/xlink" content-type="dwc:verbatimCoordinates" xlink:type="simple"><named-content content-type="geo-json" specific-use="{&#34;type&#34;:&#34;Point&#34;,&#34;coordinates&#34;:[-80.007400,8.716500]}" id="NCID0EOJAI" xlink:type="simple">8.71650°N, 80.00740°W</named-content></named-content>; 497 m a.s.l.; 23–31 May 2018; T. Ríos, Y. Aguirre, leg.; Malaise trap; in alcohol; <abbrev xmlns:xlink="http://www.w3.org/1999/xlink" xlink:title="Colección Zoológica Dr. Eustorgio Méndez" id="ABBRID0ETJAI" xlink:type="simple">COZEM</abbrev>. <bold>Veraguas Province</bold> • 2 males; Cuenca 097; Santa Fe District; Santa Fe National Park; Río Calovébora, PSPSCB-PNSF-C097-2017-006; <named-content xmlns:xlink="http://www.w3.org/1999/xlink" content-type="dwc:verbatimCoordinates" xlink:type="simple"><named-content content-type="geo-json" specific-use="{&#34;type&#34;:&#34;Point&#34;,&#34;coordinates&#34;:[-81.164860,8.550380]}" id="NCID0E3JAI" xlink:type="simple">8.55038°N, 81.16486°W</named-content></named-content>; 461 m a.s.l.; 23–27 Apr. 2017, A. Cornejo, T. Ríos, E. Álvarez, C. Nieto, leg.; Malaise Trap; in alcohol; <abbrev xmlns:xlink="http://www.w3.org/1999/xlink" xlink:title="Colección Zoológica Dr. Eustorgio Méndez" id="ABBRID0EBKAI" xlink:type="simple">COZEM</abbrev> • ibid., 1 male; Cuenca 132; Río Mulaba, afl. 1er Brazo, PSPSCB-PNSF-C132-2017-008; <named-content xmlns:xlink="http://www.w3.org/1999/xlink" content-type="dwc:verbatimCoordinates" xlink:type="simple"><named-content content-type="geo-json" specific-use="{&#34;type&#34;:&#34;Point&#34;,&#34;coordinates&#34;:[-81.121400,8.517060]}" id="NCID0EIKAI" xlink:type="simple">8.51706°N, 81.12140°W</named-content></named-content>; 770 m a.s.l.; 19–23 Apr. 2017; T. Ríos, E. Álvarez, C. Nieto, leg.; Malaise trap; in alcohol; <abbrev xmlns:xlink="http://www.w3.org/1999/xlink" xlink:title="Colección Zoológica Dr. Eustorgio Méndez" id="ABBRID0ENKAI" xlink:type="simple">COZEM</abbrev>.</p></tp:treatment-sec><tp:treatment-sec sec-type="distribution" id="SECID0ERKAI"><title>Distribution.</title><p>Panama.</p></tp:treatment-sec><ref-list><ref id="B28"><mixed-citation xmlns:xlink="http://www.w3.org/1999/xlink" xlink:type="simple"><person-group><name name-style="western"><surname>Thomson</surname><given-names>RE</given-names></name><name name-style="western"><surname>Armitage</surname><given-names>BJ</given-names></name></person-group> (<year>2021</year>) The <tp:taxon-name><tp:taxon-name-part taxon-name-part-type="order">Trichoptera</tp:taxon-name-part></tp:taxon-name> of Panama. XV. Six new species and four new country records of microcaddisflies (<tp:taxon-name><tp:taxon-name-part taxon-name-part-type="class">Insecta</tp:taxon-name-part></tp:taxon-name>: <tp:taxon-name><tp:taxon-name-part taxon-name-part-type="order">Trichoptera</tp:taxon-name-part></tp:taxon-name>: <tp:taxon-name><tp:taxon-name-part taxon-name-part-type="family">Hydroptilidae</tp:taxon-name-part></tp:taxon-name>) from Mount Totumas Cloud Forest and Biological Reserve. Revista Mexicana de Biodiversidad 92: e923631. <ext-link xlink:type="simple" ext-link-type="doi" xlink:href="10.22201/ib.20078706e.2021.92.3631">https://doi.org/10.22201/ib.20078706e.2021.92.3631</ext-link></mixed-citation></ref></ref-list></tp:taxon-treatment>
