# Supplementary material for: ﻿The Trichoptera of Panama. XIX. Additions to and a review of the genus Leucotrichia (Trichoptera, Hydroptilidae) in Panama
Source: Zookeys. 2022 Jul 11;1111:425–66. doi: 10.3897/zookeys.1111.77371 (PMC9848940; doi:10.3897/zookeys.1111.77371)
Supplement: XML Treatment for Leucotrichia extraordinaria [file zookeys.1111.77371-treatment5.xml]

<!DOCTYPE tp:taxon-treatment
  PUBLIC "-//TaxonX//DTD Taxonomic Treatment Publishing DTD v0 20100105//EN" "tax-treatment-NSO.dtd">
<tp:taxon-treatment xmlns:tp="http://www.plazi.org/taxpub"><tp:treatment-meta><kwd-group><label>Taxon classification</label><kwd>
                  <named-content content-type="kingdom">Animalia</named-content>
                </kwd><kwd>
                  <named-content content-type="order">Trichoptera</named-content>
                </kwd><kwd>
                  <named-content content-type="family">Hydroptilidae</named-content>
                </kwd></kwd-group><mixed-citation publication-type="journal"><person-group><name><surname>Thomson</surname><given-names>Robin E.</given-names></name><name><surname>Armitage</surname><given-names>Brian J.</given-names></name><name><surname>Harris</surname><given-names>Steven C.</given-names></name></person-group><article-title>﻿The <tp:taxon-name><tp:taxon-name-part taxon-name-part-type="order">Trichoptera</tp:taxon-name-part></tp:taxon-name> of Panama. XIX. Additions to and a review of the genus <italic><tp:taxon-name><tp:taxon-name-part taxon-name-part-type="genus" reg="Leucotrichia">Leucotrichia</tp:taxon-name-part></tp:taxon-name></italic> (<tp:taxon-name><tp:taxon-name-part taxon-name-part-type="order">Trichoptera</tp:taxon-name-part></tp:taxon-name>, <tp:taxon-name><tp:taxon-name-part taxon-name-part-type="family">Hydroptilidae</tp:taxon-name-part></tp:taxon-name>) in Panama</article-title><source>Zookeys</source><day>11</day><month>07</month><year>2022</year><volume>1111</volume><fpage>425</fpage><lpage>466</lpage><pub-id pub-id-type="doi">10.3897/zookeys.1111.77371</pub-id></mixed-citation></tp:treatment-meta><tp:nomenclature><label>﻿</label><tp:taxon-name>
                <object-id xmlns:xlink="http://www.w3.org/1999/xlink" content-type="arpha" xlink:type="simple">436018A8-84B5-56C6-BF3F-5E25D504862B</object-id>
                <tp:taxon-name-part taxon-name-part-type="genus" reg="Leucotrichia">Leucotrichia</tp:taxon-name-part>
                <tp:taxon-name-part taxon-name-part-type="species" reg="extraordinaria">extraordinaria</tp:taxon-name-part>
              </tp:taxon-name><tp:taxon-authority>Bueno-Soria, Santiago-Fragoso &amp; Barba-Álvarez, 2001</tp:taxon-authority><xref ref-type="fig" rid="F7">Fig. 7</xref></tp:nomenclature><tp:treatment-sec sec-type="diagnosis" id="SECID0E6LAI"><title>Diagnosis.</title><p>This species is similar to <italic><tp:taxon-name><tp:taxon-name-part taxon-name-part-type="genus" reg="Leucotrichia">L.</tp:taxon-name-part><tp:taxon-name-part taxon-name-part-type="species" reg="dianeae">dianeae</tp:taxon-name-part></tp:taxon-name></italic> Thomson &amp; Holzenthal, 2015 and <italic><tp:taxon-name><tp:taxon-name-part taxon-name-part-type="genus" reg="Leucotrichia">L.</tp:taxon-name-part><tp:taxon-name-part taxon-name-part-type="species" reg="tapantia">tapantia</tp:taxon-name-part></tp:taxon-name></italic> Thomson &amp; Holzenthal, 2015, two species originally described from Costa Rica that could potentially be collected in Panama (Table <xref ref-type="table" rid="T4">4</xref>). In all three species, the posterolateral margin of sternum VIII is notably produced. Additionally, all three share a similar shape to the phallus apex, with bears a pair of apical lobes and lacks any spines or externally sclerotized structures. <italic><tp:taxon-name><tp:taxon-name-part taxon-name-part-type="genus" reg="Leucotrichia">Leucotrichia</tp:taxon-name-part><tp:taxon-name-part taxon-name-part-type="species" reg="extraordinaria">extraordinaria</tp:taxon-name-part></tp:taxon-name></italic> can be easily separated by the single peg-like apical seta on the posterolateral production of sternum VIII, a feature not shared with the other two species.</p><fig id="F7" position="float" orientation="portrait"><object-id xmlns:xlink="http://www.w3.org/1999/xlink" content-type="doi" xlink:type="simple">10.3897/zookeys.1111.77371.figure7</object-id><object-id xmlns:xlink="http://www.w3.org/1999/xlink" content-type="arpha" xlink:type="simple">33B7A9B8-FAE0-50A7-997B-497E56055870</object-id><label>Figure 7.</label><caption><p><italic><tp:taxon-name><tp:taxon-name-part taxon-name-part-type="genus" reg="Leucotrichia">Leucotrichia</tp:taxon-name-part><tp:taxon-name-part taxon-name-part-type="species" reg="extraordinaria">extraordinaria</tp:taxon-name-part></tp:taxon-name></italic> Bueno-Soria, Santiago-Fragoso &amp; Barba-Álvarez, 2001. Male genitalia: <bold>A</bold> segments VII–VIII and segment IX lateral, lateral <bold>B</bold> segments IX–X, lateral (base of phallus crosshatched) <bold>C</bold> segments IX–X, dorsal, <bold>D</bold> segments VII–IX, ventral <bold>E</bold> phallus, lateral <bold>F</bold> phallus, dorsal. Modified from <xref ref-type="bibr" rid="B30">Thomson and Holzenthal (2015)</xref>.</p></caption><graphic xmlns:xlink="http://www.w3.org/1999/xlink" xlink:href="zookeys-1111-425_article-77371__-g007.jpg" position="float" orientation="portrait" xlink:type="simple" id="oo_713495.jpg"><uri content-type="original_file" xlink:type="simple">https://binary.pensoft.net/fig/713495</uri></graphic></fig></tp:treatment-sec><tp:treatment-sec sec-type="material" id="SECID0ESOAI"><title>Material examined.</title><p><bold>Panama: Bocas del Toro Province</bold> • 59 males; Cuenca 093; Chiriqui Grande District; Quebrada Rambala; Rambala Jungle Lodge; <named-content xmlns:xlink="http://www.w3.org/1999/xlink" content-type="dwc:verbatimCoordinates" xlink:type="simple"><named-content content-type="geo-json" specific-use="{&#34;type&#34;:&#34;Point&#34;,&#34;coordinates&#34;:[-82.154690,8.916270]}" id="NCID0E4OAI" xlink:type="simple">8.91627°N, 82.15469°W</named-content></named-content>; 120 m a.s.l.; 7–9 Oct. 2016; E. Carlson, leg.; Malaise trap; in alcohol; <abbrev xmlns:xlink="http://www.w3.org/1999/xlink" xlink:title="Museo de Peces de Agua Dulce e Invertebrados" id="ABBRID0ECPAI" xlink:type="simple">MUPADI</abbrev> • ibid., 18 males; 15–20 Nov. 2016; <abbrev xmlns:xlink="http://www.w3.org/1999/xlink" xlink:title="Museo de Peces de Agua Dulce e Invertebrados" id="ABBRID0EGPAI" xlink:type="simple">MUPADI</abbrev> • ibid., 13 males; 21–31 Dec. 2016; <abbrev xmlns:xlink="http://www.w3.org/1999/xlink" xlink:title="Museo de Peces de Agua Dulce e Invertebrados" id="ABBRID0EKPAI" xlink:type="simple">MUPADI</abbrev>; ibid., 6 males; 6–12 Feb. 2017; <abbrev xmlns:xlink="http://www.w3.org/1999/xlink" xlink:title="Museo de Peces de Agua Dulce e Invertebrados" id="ABBRID0EOPAI" xlink:type="simple">MUPADI</abbrev> • ibid., 18 males; 12–15 Jun. 2017; <abbrev xmlns:xlink="http://www.w3.org/1999/xlink" xlink:title="Museo de Peces de Agua Dulce e Invertebrados" id="ABBRID0ESPAI" xlink:type="simple">MUPADI</abbrev> • ibid. 3 males; 28–30 Jun. 2017; <abbrev xmlns:xlink="http://www.w3.org/1999/xlink" xlink:title="Museo de Peces de Agua Dulce e Invertebrados" id="ABBRID0EWPAI" xlink:type="simple">MUPADI</abbrev>. <bold>Chiriqui Province</bold> • 1 male; Cuenca 108; Boquete District; Quebrada Grande; Valle Escondido; <named-content xmlns:xlink="http://www.w3.org/1999/xlink" content-type="dwc:verbatimCoordinates" xlink:type="simple"><named-content content-type="geo-json" specific-use="{&#34;type&#34;:&#34;Point&#34;,&#34;coordinates&#34;:[-82.440160,8.779700]}" id="NCID0E6PAI" xlink:type="simple">8.7797°N, 82.44016°W</named-content></named-content>; 1,122 m a.s.l.; 29 Apr.–2 May 2018; B. Armitage, T. Arefina-Armitage, leg.; Malaise trap; in alcohol; <abbrev xmlns:xlink="http://www.w3.org/1999/xlink" xlink:title="Museo de Peces de Agua Dulce e Invertebrados" id="ABBRID0EEQAI" xlink:type="simple">MUPADI</abbrev> • ibid., 1 male; Quebrada Jaramillo, Finca Monterey; <named-content xmlns:xlink="http://www.w3.org/1999/xlink" content-type="dwc:verbatimCoordinates" xlink:type="simple"><named-content content-type="geo-json" specific-use="{&#34;type&#34;:&#34;Point&#34;,&#34;coordinates&#34;:[-82.413830,8.763200]}" id="NCID0ELQAI" xlink:type="simple">8.7632°N, 82.41383°W</named-content></named-content>; 1,214 m a.s.l.; 12–19 Aug. 2018; K. Collier, leg.; Malaise trap; in alcohol; <named-content xmlns:xlink="http://www.w3.org/1999/xlink" content-type="dwc:institutional_code" xlink:title="Universidad de Panamá Museo de Invertebrados" xlink:href="http://grbio.org/institution/universidad-de-panam%C3%A1" xlink:type="simple">MIUP</named-content> • ibid., 2 males; 14–22 Oct. 2018 • ibid., 3 males; Dolega District, Río Majagua, Potrerillos, Banquito de Palmira; <named-content xmlns:xlink="http://www.w3.org/1999/xlink" content-type="dwc:verbatimCoordinates" xlink:type="simple"><named-content content-type="geo-json" specific-use="{&#34;type&#34;:&#34;Point&#34;,&#34;coordinates&#34;:[-82.532528,8.680830]}" id="NCID0EXQAI" xlink:type="simple">8.68083°N, 82.532528°W</named-content></named-content>; 840 m a.s.l.; 28 Feb–14 Mar. 2019; T. Ríos, Y. Aguirre, leg.; Malaise trap; in alcohol; <named-content xmlns:xlink="http://www.w3.org/1999/xlink" content-type="dwc:institutional_code" xlink:title="University of Minnesota Insect Collection" xlink:href="http://grbio.org/institution/university-minnesota-insect-collection" xlink:type="simple">UMSP</named-content> • ibid., 3 males; Río Chirigagua, SSE Guayabal; <named-content xmlns:xlink="http://www.w3.org/1999/xlink" content-type="dwc:verbatimCoordinates" xlink:type="simple"><named-content content-type="geo-json" specific-use="{&#34;type&#34;:&#34;Point&#34;,&#34;coordinates&#34;:[-82.557800,8.641020]}" id="NCID0EDRAI" xlink:type="simple">8.64102°N, 82.5578°W</named-content></named-content>; 751 m a.s.l.; 19 Jun. 2015; C. Nieto, T. Abrego, E. Pérez, A. Tuñon, M. Molinar, A. Cornejo, leg.; UV light trap; in alcohol; <abbrev xmlns:xlink="http://www.w3.org/1999/xlink" xlink:title="Colección Zoológica Dr. Eustorgio Méndez" id="ABBRID0EIRAI" xlink:type="simple">COZEM</abbrev>. <bold>Veraguas Province</bold> • 2 males; Cuenca 097; Santa Fe District; Santa Fe National Park; afl. Río Calovébora; PSPSCB-NPSF-C-097-2017-005; <named-content xmlns:xlink="http://www.w3.org/1999/xlink" content-type="dwc:verbatimCoordinates" xlink:type="simple"><named-content content-type="geo-json" specific-use="{&#34;type&#34;:&#34;Point&#34;,&#34;coordinates&#34;:[-81.163980,8.543180]}" id="NCID0ERRAI" xlink:type="simple">8.54318°N, 81.16398°W</named-content></named-content>; 515 m a.s.l.; 19 Apr. 2017; A. Cornejó, T. Ríos, E. Álvarez, C. Nieto, leg.; UV light trap; in alcohol; <abbrev xmlns:xlink="http://www.w3.org/1999/xlink" xlink:title="Colección Zoológica Dr. Eustorgio Méndez" id="ABBRID0EWRAI" xlink:type="simple">COZEM</abbrev> • 1 male; Río Calovébora, PSPSCB-PNSF-C097-2017-006, <named-content xmlns:xlink="http://www.w3.org/1999/xlink" content-type="dwc:verbatimCoordinates" xlink:type="simple"><named-content content-type="geo-json" specific-use="{&#34;type&#34;:&#34;Point&#34;,&#34;coordinates&#34;:[-81.164860,8.550380]}" id="NCID0E4RAI" xlink:type="simple">8.55038°N, 81.16486°W</named-content></named-content>; 461 m a.s.l., 23–27 Apr. 2017; A. Cornejo, T. Ríos, E. Álvarez, C. Nieto, leg.; Malaise Trap; in alcohol; <abbrev xmlns:xlink="http://www.w3.org/1999/xlink" xlink:title="Colección Zoológica Dr. Eustorgio Méndez" id="ABBRID0ECSAI" xlink:type="simple">COZEM</abbrev> • ibid., 39 males; Cuenca 132, Río Mulaba, 2do Brazo, PSPSCB-NPSF-C-132-2017-007; <named-content xmlns:xlink="http://www.w3.org/1999/xlink" content-type="dwc:verbatimCoordinates" xlink:type="simple"><named-content content-type="geo-json" specific-use="{&#34;type&#34;:&#34;Point&#34;,&#34;coordinates&#34;:[-81.130450,8.525770]}" id="NCID0EJSAI" xlink:type="simple">8.52577°N, 81.13045°W</named-content></named-content>; 623 m a.s.l.; 19–23 Apr. 2017; Malaise trap; <abbrev xmlns:xlink="http://www.w3.org/1999/xlink" xlink:title="Colección Zoológica Dr. Eustorgio Méndez" id="ABBRID0EOSAI" xlink:type="simple">COZEM</abbrev> • ibid., 7 males; Río Piedra de Moler; PSPSCB-NPSF-C-097-2017-011; <named-content xmlns:xlink="http://www.w3.org/1999/xlink" content-type="dwc:verbatimCoordinates" xlink:type="simple"><named-content content-type="geo-json" specific-use="{&#34;type&#34;:&#34;Point&#34;,&#34;coordinates&#34;:[-81.176750,8.553430]}" id="NCID0EVSAI" xlink:type="simple">8.55343°N, 81.17675°W</named-content></named-content>; 395 m a.s.l.; 20 Apr. 2017; <abbrev xmlns:xlink="http://www.w3.org/1999/xlink" xlink:title="Colección Zoológica Dr. Eustorgio Méndez" id="ABBRID0E1SAI" xlink:type="simple">COZEM</abbrev>.</p></tp:treatment-sec><tp:treatment-sec sec-type="distribution" id="SECID0E5SAI"><title>Distribution.</title><p>Mexico, Panama.</p></tp:treatment-sec><tp:treatment-sec><!--Section generated to contain objects referenced in tp:taxon-treatment.--><table-wrap id="T4" position="float" orientation="portrait"><label>Table 4.</label><caption><p>Species of <italic><tp:taxon-name><tp:taxon-name-part taxon-name-part-type="genus" reg="Leucotrichia">Leucotrichia</tp:taxon-name-part></tp:taxon-name></italic> which could potentially be found in Panama, based on the current range distributions of its species.</p></caption><table id="TID0EXWAI" rules="all"><tbody><tr><th rowspan="1" colspan="1">Species</th><th rowspan="1" colspan="1">Current distribution</th></tr><tr><td rowspan="1" colspan="2">
                <bold><italic><tp:taxon-name><tp:taxon-name-part taxon-name-part-type="genus" reg="Leucotrichia">L.</tp:taxon-name-part><tp:taxon-name-part taxon-name-part-type="species" reg="melleopicta">melleopicta</tp:taxon-name-part></tp:taxon-name></italic> group</bold>
              </td></tr><tr><td rowspan="1" colspan="1"><italic><tp:taxon-name><tp:taxon-name-part taxon-name-part-type="genus" reg="Leucotrichia">Leucotrichia</tp:taxon-name-part><tp:taxon-name-part taxon-name-part-type="species" reg="angelinae">angelinae</tp:taxon-name-part></tp:taxon-name></italic> Thomson &amp; Holzenthal, 2015</td><td rowspan="1" colspan="1">
                <bold>Venezuela</bold>
              </td></tr><tr><td rowspan="1" colspan="1"><italic><tp:taxon-name><tp:taxon-name-part taxon-name-part-type="genus" reg="Leucotrichia">Leucotrichia</tp:taxon-name-part><tp:taxon-name-part taxon-name-part-type="species" reg="ayura">ayura</tp:taxon-name-part></tp:taxon-name></italic> Flint, 1991</td><td rowspan="1" colspan="1">
                <bold>Colombia</bold>
              </td></tr><tr><td rowspan="1" colspan="1"><italic><tp:taxon-name><tp:taxon-name-part taxon-name-part-type="genus" reg="Leucotrichia">Leucotrichia</tp:taxon-name-part><tp:taxon-name-part taxon-name-part-type="species" reg="brochophora">brochophora</tp:taxon-name-part></tp:taxon-name></italic> Flint, 1991</td><td rowspan="1" colspan="1">
                <bold>Colombia</bold>
              </td></tr><tr><td rowspan="1" colspan="1"><italic><tp:taxon-name><tp:taxon-name-part taxon-name-part-type="genus" reg="Leucotrichia">Leucotrichia</tp:taxon-name-part><tp:taxon-name-part taxon-name-part-type="species" reg="denticulata">denticulata</tp:taxon-name-part></tp:taxon-name></italic> Thomson &amp; Holzenthal, 2015</td><td rowspan="1" colspan="1">
                <bold>Mexico</bold>
              </td></tr><tr><td rowspan="1" colspan="1"><italic><tp:taxon-name><tp:taxon-name-part taxon-name-part-type="genus" reg="Leucotrichia">Leucotrichia</tp:taxon-name-part><tp:taxon-name-part taxon-name-part-type="species" reg="dianeae">dianeae</tp:taxon-name-part></tp:taxon-name></italic> Thomson &amp; Holzenthal, 2015</td><td rowspan="1" colspan="1">
                <bold>Costa Rica</bold>
              </td></tr><tr><td rowspan="1" colspan="1"><italic><tp:taxon-name><tp:taxon-name-part taxon-name-part-type="genus" reg="Leucotrichia">Leucotrichia</tp:taxon-name-part><tp:taxon-name-part taxon-name-part-type="species" reg="dinamica">dinamica</tp:taxon-name-part></tp:taxon-name></italic> Bueno-Soria, 2010</td><td rowspan="1" colspan="1">
                <bold>Mexico</bold>
              </td></tr><tr><td rowspan="1" colspan="1"><italic><tp:taxon-name><tp:taxon-name-part taxon-name-part-type="genus" reg="Leucotrichia">Leucotrichia</tp:taxon-name-part><tp:taxon-name-part taxon-name-part-type="species" reg="forrota">forrota</tp:taxon-name-part></tp:taxon-name></italic> Oláh &amp; Johanson, 2011</td><td rowspan="1" colspan="1">
                <bold>Ecuador, Peru</bold>
              </td></tr><tr><td rowspan="1" colspan="1"><italic><tp:taxon-name><tp:taxon-name-part taxon-name-part-type="genus" reg="Leucotrichia">Leucotrichia</tp:taxon-name-part><tp:taxon-name-part taxon-name-part-type="species" reg="fulminea">fulminea</tp:taxon-name-part></tp:taxon-name></italic> Thomson &amp; Holzenthal, 2015</td><td rowspan="1" colspan="1">
                <bold>Ecuador</bold>
              </td></tr><tr><td rowspan="1" colspan="1"><italic><tp:taxon-name><tp:taxon-name-part taxon-name-part-type="genus" reg="Leuoctrichia">Leuoctrichia</tp:taxon-name-part><tp:taxon-name-part taxon-name-part-type="species" reg="inflaticornis">inflaticornis</tp:taxon-name-part></tp:taxon-name></italic> Botosaneanu, in Botosaneanu and Alkins-Koo 1993</td><td rowspan="1" colspan="1">
                <bold>Trinidad</bold>
              </td></tr><tr><td rowspan="1" colspan="1"><italic><tp:taxon-name><tp:taxon-name-part taxon-name-part-type="genus" reg="Leucotrichia">Leucotrichia</tp:taxon-name-part><tp:taxon-name-part taxon-name-part-type="species" reg="inops">inops</tp:taxon-name-part></tp:taxon-name></italic> Flint, 1991</td><td rowspan="1" colspan="1">
                <bold>Colombia, Ecuador</bold>
              </td></tr><tr><td rowspan="1" colspan="1"><italic><tp:taxon-name><tp:taxon-name-part taxon-name-part-type="genus" reg="Leucotrichia">Leucotrichia</tp:taxon-name-part><tp:taxon-name-part taxon-name-part-type="species" reg="interrupta">interrupta</tp:taxon-name-part></tp:taxon-name></italic> Flint, 1991</td><td rowspan="1" colspan="1">
                <bold>Colombia</bold>
              </td></tr><tr><td rowspan="1" colspan="1"><italic><tp:taxon-name><tp:taxon-name-part taxon-name-part-type="genus" reg="Leucotrichia">Leucotrichia</tp:taxon-name-part><tp:taxon-name-part taxon-name-part-type="species" reg="kateae">kateae</tp:taxon-name-part></tp:taxon-name></italic> Thomson &amp; Holzenthal, 2015</td><td rowspan="1" colspan="1">
                <bold>Venezuela</bold>
              </td></tr><tr><td rowspan="1" colspan="1"><italic><tp:taxon-name><tp:taxon-name-part taxon-name-part-type="genus" reg="Leucotrichia">Leucotrichia</tp:taxon-name-part><tp:taxon-name-part taxon-name-part-type="species" reg="limpia">limpia</tp:taxon-name-part></tp:taxon-name></italic> Ross, 1944</td><td rowspan="1" colspan="1">
                <bold>Costa Rica, Mexico, U.S.A.</bold>
              </td></tr><tr><td rowspan="1" colspan="1"><italic><tp:taxon-name><tp:taxon-name-part taxon-name-part-type="genus" reg="Leucotrichia">Leucotrichia</tp:taxon-name-part><tp:taxon-name-part taxon-name-part-type="species" reg="padera">padera</tp:taxon-name-part></tp:taxon-name></italic> Flint, 1991</td><td rowspan="1" colspan="1">
                <bold>Colombia</bold>
              </td></tr><tr><td rowspan="1" colspan="1"><italic><tp:taxon-name><tp:taxon-name-part taxon-name-part-type="genus" reg="Leucotrichia">Leucotrichia</tp:taxon-name-part><tp:taxon-name-part taxon-name-part-type="species" reg="pectinata">pectinata</tp:taxon-name-part></tp:taxon-name></italic> Thomson &amp; Holzenthal, 2015</td><td rowspan="1" colspan="1">
                <bold>Ecuador</bold>
              </td></tr><tr><td rowspan="1" colspan="1"><italic><tp:taxon-name><tp:taxon-name-part taxon-name-part-type="genus" reg="Leucotrichia">Leucotrichia</tp:taxon-name-part><tp:taxon-name-part taxon-name-part-type="species" reg="repanda">repanda</tp:taxon-name-part></tp:taxon-name></italic> Thomson &amp; Holzenthal, 2015</td><td rowspan="1" colspan="1">
                <bold>Venezuela</bold>
              </td></tr><tr><td rowspan="1" colspan="1"><italic><tp:taxon-name><tp:taxon-name-part taxon-name-part-type="genus" reg="Leucotrichia">Leucotrichia</tp:taxon-name-part><tp:taxon-name-part taxon-name-part-type="species" reg="riostoumae">riostoumae</tp:taxon-name-part></tp:taxon-name></italic> Thomson &amp; Holzenthal, 2015</td><td rowspan="1" colspan="1">
                <bold>Ecuador</bold>
              </td></tr><tr><td rowspan="1" colspan="1"><italic><tp:taxon-name><tp:taxon-name-part taxon-name-part-type="genus" reg="Leucotrichia">Leucotrichia</tp:taxon-name-part><tp:taxon-name-part taxon-name-part-type="species" reg="sidneyi">sidneyi</tp:taxon-name-part></tp:taxon-name></italic> Thomson &amp; Holzenthal, 2015</td><td rowspan="1" colspan="1">
                <bold>Venezuela</bold>
              </td></tr><tr><td rowspan="1" colspan="1"><italic><tp:taxon-name><tp:taxon-name-part taxon-name-part-type="genus" reg="Leucotrichia">Leucotrichia</tp:taxon-name-part><tp:taxon-name-part taxon-name-part-type="species" reg="tapantia">tapantia</tp:taxon-name-part></tp:taxon-name></italic> Thomson &amp; Holzenthal, 2015</td><td rowspan="1" colspan="1">
                <bold>Costa Rica</bold>
              </td></tr><tr><td rowspan="1" colspan="1"><italic><tp:taxon-name><tp:taxon-name-part taxon-name-part-type="genus" reg="Leucotrichia">Leucotrichia</tp:taxon-name-part><tp:taxon-name-part taxon-name-part-type="species" reg="termitiformis">termitiformis</tp:taxon-name-part></tp:taxon-name></italic> Botosaneanu, in Botosaneanu and Alkins-Koo 1993</td><td rowspan="1" colspan="1">
                <bold>Trinidad</bold>
              </td></tr><tr><td rowspan="1" colspan="1"><italic><tp:taxon-name><tp:taxon-name-part taxon-name-part-type="genus" reg="Leucotrichia">Leucotrichia</tp:taxon-name-part><tp:taxon-name-part taxon-name-part-type="species" reg="tritoven">tritoven</tp:taxon-name-part></tp:taxon-name></italic> Flint, 1996</td><td rowspan="1" colspan="1">
                <bold>Guyana, Tobago, Trinidad, Venzuela</bold>
              </td></tr><tr><td rowspan="1" colspan="1"><italic><tp:taxon-name><tp:taxon-name-part taxon-name-part-type="genus" reg="Leucotrichia">Leucotrichia</tp:taxon-name-part><tp:taxon-name-part taxon-name-part-type="species" reg="zopilote">zopilote</tp:taxon-name-part></tp:taxon-name></italic> (Holzenthal &amp; Harris, 1999)</td><td rowspan="1" colspan="1">
                <bold>Costa Rica</bold>
              </td></tr><tr><td rowspan="1" colspan="2">
                <bold><italic><tp:taxon-name><tp:taxon-name-part taxon-name-part-type="genus" reg="Leucotrichia">L.</tp:taxon-name-part><tp:taxon-name-part taxon-name-part-type="species" reg="pictipes">pictipes</tp:taxon-name-part></tp:taxon-name></italic> group</bold>
              </td></tr><tr><td rowspan="1" colspan="1"><italic><tp:taxon-name><tp:taxon-name-part taxon-name-part-type="genus" reg="Leucotrichia">Leucotrichia</tp:taxon-name-part><tp:taxon-name-part taxon-name-part-type="species" reg="pictipes">pictipes</tp:taxon-name-part></tp:taxon-name></italic> Banks, 1911</td><td rowspan="1" colspan="1">
                <bold>Mexico, U.S.A.</bold>
              </td></tr><tr><td rowspan="1" colspan="1"><italic><tp:taxon-name><tp:taxon-name-part taxon-name-part-type="genus" reg="Leucotrichia">Leucotrichia</tp:taxon-name-part><tp:taxon-name-part taxon-name-part-type="species" reg="imitator">imitator</tp:taxon-name-part></tp:taxon-name></italic> Flint, 1970</td><td rowspan="1" colspan="1">
                <bold>Costa Rica, Guatemala, Mexico</bold>
              </td></tr><tr><td rowspan="1" colspan="1"><italic><tp:taxon-name><tp:taxon-name-part taxon-name-part-type="genus" reg="Leucotrichia">Leucotrichia</tp:taxon-name-part><tp:taxon-name-part taxon-name-part-type="species" reg="sarita">sarita</tp:taxon-name-part></tp:taxon-name></italic> Ross, 1944</td><td rowspan="1" colspan="1">
                <bold>Costa Rica, El Salvador, Grenada, Guatemala, Mexico, Nicaragua, U.S.A.</bold>
              </td></tr></tbody></table></table-wrap></tp:treatment-sec><ref-list><ref id="B30"><mixed-citation xmlns:xlink="http://www.w3.org/1999/xlink" xlink:type="simple"><person-group><name name-style="western"><surname>Thomson</surname><given-names>RE</given-names></name><name name-style="western"><surname>Holzenthal</surname><given-names>RW</given-names></name></person-group> (<year>2015</year>) <article-title>A revision of the Neotropical caddisfly genus <italic><tp:taxon-name><tp:taxon-name-part taxon-name-part-type="genus">Leucotrichia</tp:taxon-name-part></tp:taxon-name></italic> Mosely, 1934 (<tp:taxon-name><tp:taxon-name-part taxon-name-part-type="family">Hydroptilidae</tp:taxon-name-part></tp:taxon-name>: <tp:taxon-name><tp:taxon-name-part taxon-name-part-type="subfamily">Leucotrichiinae</tp:taxon-name-part></tp:taxon-name>).</article-title><source>ZooKeys</source><volume>499</volume>: <fpage>1</fpage>–<lpage>100</lpage>. <ext-link xlink:type="simple" ext-link-type="doi" xlink:href="10.3897/zookeys.499.8360">https://doi.org/10.3897/zookeys.499.8360</ext-link></mixed-citation></ref></ref-list></tp:taxon-treatment>
