# Supplementary material for: ﻿The Trichoptera of Panama. XIX. Additions to and a review of the genus Leucotrichia (Trichoptera, Hydroptilidae) in Panama
Source: Zookeys. 2022 Jul 11;1111:425–66. doi: 10.3897/zookeys.1111.77371 (PMC9848940; doi:10.3897/zookeys.1111.77371)
Supplement: XML Treatment for Leucotrichia holzenthali [file zookeys.1111.77371-treatment7.xml]

<!DOCTYPE tp:taxon-treatment
  PUBLIC "-//TaxonX//DTD Taxonomic Treatment Publishing DTD v0 20100105//EN" "tax-treatment-NSO.dtd">
<tp:taxon-treatment xmlns:tp="http://www.plazi.org/taxpub"><tp:treatment-meta><kwd-group><label>Taxon classification</label><kwd>
                  <named-content content-type="kingdom">Animalia</named-content>
                </kwd><kwd>
                  <named-content content-type="order">Trichoptera</named-content>
                </kwd><kwd>
                  <named-content content-type="family">Hydroptilidae</named-content>
                </kwd></kwd-group><mixed-citation publication-type="journal"><person-group><name><surname>Thomson</surname><given-names>Robin E.</given-names></name><name><surname>Armitage</surname><given-names>Brian J.</given-names></name><name><surname>Harris</surname><given-names>Steven C.</given-names></name></person-group><article-title>﻿The <tp:taxon-name><tp:taxon-name-part taxon-name-part-type="order">Trichoptera</tp:taxon-name-part></tp:taxon-name> of Panama. XIX. Additions to and a review of the genus <italic><tp:taxon-name><tp:taxon-name-part taxon-name-part-type="genus" reg="Leucotrichia">Leucotrichia</tp:taxon-name-part></tp:taxon-name></italic> (<tp:taxon-name><tp:taxon-name-part taxon-name-part-type="order">Trichoptera</tp:taxon-name-part></tp:taxon-name>, <tp:taxon-name><tp:taxon-name-part taxon-name-part-type="family">Hydroptilidae</tp:taxon-name-part></tp:taxon-name>) in Panama</article-title><source>Zookeys</source><day>11</day><month>07</month><year>2022</year><volume>1111</volume><fpage>425</fpage><lpage>466</lpage><pub-id pub-id-type="doi">10.3897/zookeys.1111.77371</pub-id></mixed-citation></tp:treatment-meta><tp:nomenclature><label>﻿</label><tp:taxon-name>
                <object-id xmlns:xlink="http://www.w3.org/1999/xlink" content-type="arpha" xlink:type="simple">4D444D0A-DD44-5557-A999-F0D04C293441</object-id>
                <tp:taxon-name-part taxon-name-part-type="genus" reg="Leucotrichia">Leucotrichia</tp:taxon-name-part>
                <tp:taxon-name-part taxon-name-part-type="species" reg="holzenthali">holzenthali</tp:taxon-name-part>
                <object-id xmlns:xlink="http://www.w3.org/1999/xlink" content-type="zoobank" xlink:type="simple">http://zoobank.org/A5A3CC50-0E9D-490F-B042-EA3E3E4D7412</object-id>
              </tp:taxon-name><tp:taxon-status xmlns:xlink="http://www.w3.org/1999/xlink" xlink:type="simple">sp. nov.</tp:taxon-status><xref ref-type="fig" rid="F9">Fig. 9</xref></tp:nomenclature><tp:treatment-sec sec-type="type locality" id="SECID0E21AI"><title>Type locality.</title><p><bold>Panama: Veraguas Province</bold>: Cuenca 097; Santa Fe District; Santa Fe National Park; Río Piedra de Moler; PSPSCB-PNSF-C097-2017-011; <named-content xmlns:xlink="http://www.w3.org/1999/xlink" content-type="dwc:verbatimCoordinates" xlink:type="simple"><named-content content-type="geo-json" specific-use="{&#34;type&#34;:&#34;Point&#34;,&#34;coordinates&#34;:[-81.176750,8.553430]}" id="NCID0EG2AI" xlink:type="simple">8.55343°N, 81.17675°W</named-content></named-content>; 395 m a.s.l.</p></tp:treatment-sec><tp:treatment-sec sec-type="type material" id="SECID0EL2AI"><title>Type material.</title><p><bold><italic>Holotype</italic></bold>: male, <bold>Panama: Veraguas Province</bold>: Cuenca 097; Santa Fe District; Santa Fe National Park; Río Piedra de Moler; PSPSCB-PNSF-C097-2017-011; <named-content xmlns:xlink="http://www.w3.org/1999/xlink" content-type="dwc:verbatimCoordinates" xlink:type="simple"><named-content content-type="geo-json" specific-use="{&#34;type&#34;:&#34;Point&#34;,&#34;coordinates&#34;:[-81.176750,8.553430]}" id="NCID0E22AI" xlink:type="simple">8.55343°N, 81.17675°W</named-content></named-content>; 395 m a.s.l.; 20 Apr. 2017; A. Cornejo, T. Ríos, E. Álvarez, C. Nieto, leg.; UV light trap; in alcohol; <named-content xmlns:xlink="http://www.w3.org/1999/xlink" content-type="dwc:institutional_code" xlink:title="Universidad de Panamá Museo de Invertebrados" xlink:href="http://grbio.org/institution/universidad-de-panam%C3%A1" xlink:type="simple">MIUP</named-content>-002-T-2021. <bold><italic>Paratype</italic></bold>: same data as for holotype; 1 male; <named-content xmlns:xlink="http://www.w3.org/1999/xlink" content-type="dwc:institutional_code" xlink:title="University of Minnesota Insect Collection" xlink:href="http://grbio.org/institution/university-minnesota-insect-collection" xlink:type="simple">UMSP</named-content>.</p></tp:treatment-sec><tp:treatment-sec sec-type="diagnosis" id="SECID0EL3AI"><title>Diagnosis.</title><p><italic><tp:taxon-name><tp:taxon-name-part taxon-name-part-type="genus" reg="Leucotrichia">Leucotrichia</tp:taxon-name-part><tp:taxon-name-part taxon-name-part-type="species" reg="holzenthali">holzenthali</tp:taxon-name-part></tp:taxon-name></italic> sp. nov., is similar to <italic><tp:taxon-name><tp:taxon-name-part taxon-name-part-type="genus" reg="Leucotrichia">L.</tp:taxon-name-part><tp:taxon-name-part taxon-name-part-type="species" reg="dinamica">dinamica</tp:taxon-name-part></tp:taxon-name></italic> Bueno-Soria, 2010, a species currently known only from Mexico. Both species bear a pair of large scissor-like sclerites on the apex of the phallus. <italic><tp:taxon-name><tp:taxon-name-part taxon-name-part-type="genus" reg="Leucotrichia">Leucotrichia</tp:taxon-name-part><tp:taxon-name-part taxon-name-part-type="species" reg="holzenthali">holzenthali</tp:taxon-name-part></tp:taxon-name></italic> can be distinguished by the additional pair of ventral sclerites on the phallus apex and the peg-like setae on abdominal sternum VIII, both characteristics that are absent on <italic><tp:taxon-name><tp:taxon-name-part taxon-name-part-type="genus" reg="Leucotrichia">L.</tp:taxon-name-part><tp:taxon-name-part taxon-name-part-type="species" reg="dinamica">dinamica</tp:taxon-name-part></tp:taxon-name></italic>.</p></tp:treatment-sec><tp:treatment-sec sec-type="description" id="SECID0E44AI"><title>Description.</title><p><bold>Male.</bold> Length of forewing 1.7 mm (<italic>n</italic> = 2). Wings unmodified. Head unmodified, with three ocelli; antennae unmodified. Tibial spur count 1, 3, 4. Color in alcohol brown. <bold><italic>Genitalia</italic>.</bold> Abdominal sternum VII mesoventral process with enlarged apex (Fig. <xref ref-type="fig" rid="F9">9A, D</xref>). Sternum VIII with posteroventral production bearing prominent peg-like setae (Fig. <xref ref-type="fig" rid="F9">9A</xref>), in ventral view posterior margin concave (Fig. <xref ref-type="fig" rid="F9">9D</xref>). Segment IX anterolateral margin convex, posterolateral margin irregular (Fig. <xref ref-type="fig" rid="F9">9B</xref>); dorsally, anterior margin concave, posterior margin broadly concave (Fig. <xref ref-type="fig" rid="F9">9C</xref>). Tergum X with dorsal sclerite not apparent; ventral sclerite broadest mesally with slender ventral apex; membranous apex subtriangular in dorsal view (Fig. <xref ref-type="fig" rid="F9">9B, C</xref>). Subgenital plate with dorsal arm simple, extending posteriad, apex acute (Fig. <xref ref-type="fig" rid="F9">9B</xref>); ventral arm simple, apex with emargination, in ventral view with truncate base and rounded apical emargination (Fig. <xref ref-type="fig" rid="F9">9B, D</xref>). Inferior appendage broadest basally, with pointed basal emargination, prominent dorsal subapical seta, apex acute (Fig. <xref ref-type="fig" rid="F9">9B</xref>); ventrally broadly fused, broadest basally, apex rounded (Fig. <xref ref-type="fig" rid="F9">9D</xref>). Phallus tubular basally, constricted at midlength with median complex bearing spherical “windows”; apex membranous, bearing pair of large scissor-like apical sclerites dorsally and pair of large acute sclerites ventrally (Fig. <xref ref-type="fig" rid="F9">9E, F</xref>).</p><fig id="F9" position="float" orientation="portrait"><object-id xmlns:xlink="http://www.w3.org/1999/xlink" content-type="doi" xlink:type="simple">10.3897/zookeys.1111.77371.figure9</object-id><object-id xmlns:xlink="http://www.w3.org/1999/xlink" content-type="arpha" xlink:type="simple">F9546899-510B-5156-99EE-F565C9DCAD54</object-id><label>Figure 9.</label><caption><p><italic><tp:taxon-name><tp:taxon-name-part taxon-name-part-type="genus" reg="Leucotrichia">Leucotrichia</tp:taxon-name-part><tp:taxon-name-part taxon-name-part-type="species" reg="holzenthali">holzenthali</tp:taxon-name-part></tp:taxon-name></italic> sp. nov. Male genitalia: <bold>A</bold> segments VII–VIII and segment IX margin, lateral <bold>B</bold> segments IX–X, lateral (base of phallus crosshatched) <bold>C</bold> segments IX–X, dorsal <bold>D</bold> segments VII–IX, ventral <bold>E</bold> phallus, lateral <bold>F</bold> phallus, dorsal <bold>G</bold> phallus apex, ventral.</p></caption><graphic xmlns:xlink="http://www.w3.org/1999/xlink" xlink:href="zookeys-1111-425_article-77371__-g009.jpg" position="float" orientation="portrait" xlink:type="simple" id="oo_713497.jpg"><uri content-type="original_file" xlink:type="simple">https://binary.pensoft.net/fig/713497</uri></graphic></fig></tp:treatment-sec><tp:treatment-sec sec-type="distribution" id="SECID0E4ABI"><title>Distribution.</title><p>Panama.</p></tp:treatment-sec><tp:treatment-sec sec-type="etymology" id="SECID0ECBBI"><title>Etymology.</title><p>Named in honor of Dr. Ralph W. Holzenthal, for a long and robust career in caddisfly taxonomy and systematics. Dr. Holzenthal has been a friend and colleague to each of the authors, and an invaluable mentor in particular to the first author.</p></tp:treatment-sec></tp:taxon-treatment>
