# Supplementary material for: ﻿The Trichoptera of Panama. XIX. Additions to and a review of the genus Leucotrichia (Trichoptera, Hydroptilidae) in Panama
Source: Zookeys. 2022 Jul 11;1111:425–66. doi: 10.3897/zookeys.1111.77371 (PMC9848940; doi:10.3897/zookeys.1111.77371)
Supplement: XML Treatment for Leucotrichia luma [file zookeys.1111.77371-treatment8.xml]

<!DOCTYPE tp:taxon-treatment
  PUBLIC "-//TaxonX//DTD Taxonomic Treatment Publishing DTD v0 20100105//EN" "tax-treatment-NSO.dtd">
<tp:taxon-treatment xmlns:tp="http://www.plazi.org/taxpub"><tp:treatment-meta><kwd-group><label>Taxon classification</label><kwd>
                  <named-content content-type="kingdom">Animalia</named-content>
                </kwd><kwd>
                  <named-content content-type="order">Trichoptera</named-content>
                </kwd><kwd>
                  <named-content content-type="family">Hydroptilidae</named-content>
                </kwd></kwd-group><mixed-citation publication-type="journal"><person-group><name><surname>Thomson</surname><given-names>Robin E.</given-names></name><name><surname>Armitage</surname><given-names>Brian J.</given-names></name><name><surname>Harris</surname><given-names>Steven C.</given-names></name></person-group><article-title>﻿The <tp:taxon-name><tp:taxon-name-part taxon-name-part-type="order">Trichoptera</tp:taxon-name-part></tp:taxon-name> of Panama. XIX. Additions to and a review of the genus <italic><tp:taxon-name><tp:taxon-name-part taxon-name-part-type="genus" reg="Leucotrichia">Leucotrichia</tp:taxon-name-part></tp:taxon-name></italic> (<tp:taxon-name><tp:taxon-name-part taxon-name-part-type="order">Trichoptera</tp:taxon-name-part></tp:taxon-name>, <tp:taxon-name><tp:taxon-name-part taxon-name-part-type="family">Hydroptilidae</tp:taxon-name-part></tp:taxon-name>) in Panama</article-title><source>Zookeys</source><day>11</day><month>07</month><year>2022</year><volume>1111</volume><fpage>425</fpage><lpage>466</lpage><pub-id pub-id-type="doi">10.3897/zookeys.1111.77371</pub-id></mixed-citation></tp:treatment-meta><tp:nomenclature><label>﻿</label><tp:taxon-name>
                <object-id xmlns:xlink="http://www.w3.org/1999/xlink" content-type="arpha" xlink:type="simple">3034911A-6166-5EDC-9A09-618087B3C859</object-id>
                <tp:taxon-name-part taxon-name-part-type="genus" reg="Leucotrichia">Leucotrichia</tp:taxon-name-part>
                <tp:taxon-name-part taxon-name-part-type="species" reg="luma">luma</tp:taxon-name-part>
                <object-id xmlns:xlink="http://www.w3.org/1999/xlink" content-type="zoobank" xlink:type="simple">http://zoobank.org/C11BC765-4839-4131-8D82-04EFB0045C1A</object-id>
              </tp:taxon-name><tp:taxon-status xmlns:xlink="http://www.w3.org/1999/xlink" xlink:type="simple">sp. nov.</tp:taxon-status><xref ref-type="fig" rid="F10">Fig. 10</xref></tp:nomenclature><tp:treatment-sec sec-type="type locality" id="SECID0EUCBI"><title>Type locality.</title><p><bold>Panama: Panama Oeste Province</bold>: Cuenca 115; Altos de Campana National Park, Río Chileno, PSPSCB-PNAC-C115-2018-028; <named-content xmlns:xlink="http://www.w3.org/1999/xlink" content-type="dwc:verbatimCoordinates" xlink:type="simple"><named-content content-type="geo-json" specific-use="{&#34;type&#34;:&#34;Point&#34;,&#34;coordinates&#34;:[-80.007400,8.716502]}" id="NCID0E6CBI" xlink:type="simple">8.716502°N, 80.00740°W</named-content></named-content>; 497 m a.s.l.</p></tp:treatment-sec><tp:treatment-sec sec-type="type material" id="SECID0EEDBI"><title>Type material.</title><p><bold><italic>Holotype</italic></bold>: male, <bold>Panama: Panama Oeste Province</bold> • Cuenca 115; Altos de Campana National Park, Río Chileno, PSPSCB-PNAC-C115-2018-028; <named-content xmlns:xlink="http://www.w3.org/1999/xlink" content-type="dwc:verbatimCoordinates" xlink:type="simple"><named-content content-type="geo-json" specific-use="{&#34;type&#34;:&#34;Point&#34;,&#34;coordinates&#34;:[-80.007400,8.716502]}" id="NCID0EUDBI" xlink:type="simple">8.716502°N, 80.00740°W</named-content></named-content>; 497 m a.s.l.; 27–31 May 2018, T. Ríos, Y. Aguirre, leg.; Malaise trap; in alcohol; <abbrev xmlns:xlink="http://www.w3.org/1999/xlink" xlink:title="Colección Zoológica Dr. Eustorgio Méndez" id="ABBRID0EZDBI" xlink:type="simple">COZEM</abbrev>; <named-content xmlns:xlink="http://www.w3.org/1999/xlink" content-type="dwc:institutional_code" xlink:title="Universidad de Panamá Museo de Invertebrados" xlink:href="http://grbio.org/institution/universidad-de-panam%C3%A1" xlink:type="simple">MIUP</named-content>-003-T-2021. <bold><italic>Paratypes</italic></bold>: ibid., 4 males; <abbrev xmlns:xlink="http://www.w3.org/1999/xlink" xlink:title="Colección Zoológica Dr. Eustorgio Méndez" id="ABBRID0EEEBI" xlink:type="simple">COZEM</abbrev> and <named-content xmlns:xlink="http://www.w3.org/1999/xlink" content-type="dwc:institutional_code" xlink:title="University of Minnesota Insect Collection" xlink:href="http://grbio.org/institution/university-minnesota-insect-collection" xlink:type="simple">UMSP</named-content> • ibid., 12 males; Cuenca 138; Río Sajalice, PSPSCB-PNAC-C138-2018-030; <named-content xmlns:xlink="http://www.w3.org/1999/xlink" content-type="dwc:verbatimCoordinates" xlink:type="simple"><named-content content-type="geo-json" specific-use="{&#34;type&#34;:&#34;Point&#34;,&#34;coordinates&#34;:[-79.897480,8.676250]}" id="NCID0EPEBI" xlink:type="simple">8.67625°N, 79.89748°W</named-content></named-content>; 194 m a.s.l.; 27–31 May 2018; Malaise trap; in alcohol; <abbrev xmlns:xlink="http://www.w3.org/1999/xlink" xlink:title="Colección Zoológica Dr. Eustorgio Méndez" id="ABBRID0EUEBI" xlink:type="simple">COZEM</abbrev> and <abbrev xmlns:xlink="http://www.w3.org/1999/xlink" xlink:title="Museo de Peces de Agua Dulce e Invertebrados" id="ABBRID0EYEBI" xlink:type="simple">MUPADI</abbrev>.</p></tp:treatment-sec><tp:treatment-sec sec-type="diagnosis" id="SECID0E3EBI"><title>Diagnosis.</title><p><italic><tp:taxon-name><tp:taxon-name-part taxon-name-part-type="genus" reg="Leucotrichia">Leucotrichia</tp:taxon-name-part><tp:taxon-name-part taxon-name-part-type="species" reg="luma">luma</tp:taxon-name-part></tp:taxon-name></italic> is most similar to <italic><tp:taxon-name><tp:taxon-name-part taxon-name-part-type="genus" reg="Leuoctrichia">L.</tp:taxon-name-part><tp:taxon-name-part taxon-name-part-type="species" reg="inflaticornis">inflaticornis</tp:taxon-name-part></tp:taxon-name></italic>, a species currently known only from Trinidad. Certain characteristics found on the genitalia of these species make them very similar, such as the symmetrical rows of spines on the phallus apex, a unique arrangement within the genus. Key differences, however, make it possible to separate the two. Inflated antennal segments, a key feature of <italic><tp:taxon-name><tp:taxon-name-part taxon-name-part-type="genus" reg="Leuoctrichia">L.</tp:taxon-name-part><tp:taxon-name-part taxon-name-part-type="species" reg="inflaticornis">inflaticornis</tp:taxon-name-part></tp:taxon-name></italic>, were not observed in any of the specimens collected in Panama and identified as <italic><tp:taxon-name><tp:taxon-name-part taxon-name-part-type="genus" reg="Leucotrichia">L.</tp:taxon-name-part><tp:taxon-name-part taxon-name-part-type="species" reg="luma">luma</tp:taxon-name-part></tp:taxon-name></italic>. Additionally, <italic><tp:taxon-name><tp:taxon-name-part taxon-name-part-type="genus" reg="Leucotrichia">L.</tp:taxon-name-part><tp:taxon-name-part taxon-name-part-type="species" reg="luma">luma</tp:taxon-name-part></tp:taxon-name></italic> specimens all present three pairs of spines on the phallus apex, while the original description of <italic><tp:taxon-name><tp:taxon-name-part taxon-name-part-type="genus" reg="Leuoctrichia">L.</tp:taxon-name-part><tp:taxon-name-part taxon-name-part-type="species" reg="inflaticornis">inflaticornis</tp:taxon-name-part></tp:taxon-name></italic> states that there should be four. The first author has observed the holotype specimen of <italic><tp:taxon-name><tp:taxon-name-part taxon-name-part-type="genus" reg="Leuoctrichia">L.</tp:taxon-name-part><tp:taxon-name-part taxon-name-part-type="species" reg="inflaticornis">inflaticornis</tp:taxon-name-part></tp:taxon-name></italic> and found that the abdomen, including the phallus, was missing and key features of the genitalia cannot be confirmed. Since specimens cannot be compared to the <italic><tp:taxon-name><tp:taxon-name-part taxon-name-part-type="genus" reg="Leuoctrichia">L.</tp:taxon-name-part><tp:taxon-name-part taxon-name-part-type="species" reg="inflaticornis">inflaticornis</tp:taxon-name-part></tp:taxon-name></italic> holotype, we compare these specimens to the original description and illustration and offer this new species description for the specimens from Panama.</p></tp:treatment-sec><tp:treatment-sec sec-type="description" id="SECID0E1HBI"><title>Description.</title><p><bold>Male.</bold> Length of forewing 1.8–2.0 mm (<italic>n</italic> = 17). Wings unmodified. Head unmodified, with 3 ocelli; antennae unmodified. Tibial spur count 1, 3, 4. Color in alcohol brown. <bold><italic>Genitalia</italic>.</bold> Abdominal sternum VII without apparent mesoventral process. Sternum VIII with acute posteroventral production, in ventral view posterior margin concave (Fig. <xref ref-type="fig" rid="F10">10A, D</xref>). Segment IX anterolateral margin convex, posterolateral margin straight (Fig. <xref ref-type="fig" rid="F10">10B</xref>); dorsally, anterior margin concave, posterior margin concave (Fig. <xref ref-type="fig" rid="F10">10C</xref>). Tergum X with dorsal sclerite simple, slender; ventral sclerite semi-elliptical with rounded emargination mesally on posterior margin; membranous apex small, suborbicular (Fig. <xref ref-type="fig" rid="F10">10B, C</xref>). Subgenital plate with dorsal arm digitate, approximately half the length of ventral arm (Fig. <xref ref-type="fig" rid="F10">10B</xref>); ventral arm slender, apex truncate, with irregular ventral margin, in ventral view broadest mesally with rounded apical emargination (Fig. <xref ref-type="fig" rid="F10">10B, D</xref>). Inferior appendage with base extending anteriorad, with two dorsal subapical spines, apex curved dorsad (Fig. <xref ref-type="fig" rid="F10">10B</xref>); in ventral view broadly fused, with digitate basal projections (Fig. <xref ref-type="fig" rid="F10">10D</xref>). Phallus tubular basally, constricted at midlength with median complex bearing basal loop and pair of spherical “windows”; apex membranous and bearing 3 sets of symmetrically arranged stout, dark spines (Fig. <xref ref-type="fig" rid="F10">10E, F</xref>).</p><fig id="F10" position="float" orientation="portrait"><object-id xmlns:xlink="http://www.w3.org/1999/xlink" content-type="doi" xlink:type="simple">10.3897/zookeys.1111.77371.figure10</object-id><object-id xmlns:xlink="http://www.w3.org/1999/xlink" content-type="arpha" xlink:type="simple">9D874E8E-5DD1-5777-80D0-F49820D59BDC</object-id><label>Figure 10.</label><caption><p><italic><tp:taxon-name><tp:taxon-name-part taxon-name-part-type="genus" reg="Leucotrichia">Leucotrichia</tp:taxon-name-part><tp:taxon-name-part taxon-name-part-type="species" reg="luma">luma</tp:taxon-name-part></tp:taxon-name></italic> sp. nov. Male genitalia: <bold>A</bold> segments VII–VIII and segment IX margin, lateral <bold>B</bold> segments IX–X, lateral (base of phallus crosshatched) <bold>C</bold> segments IX–X, dorsal <bold>D</bold> segments VII–IX, ventral <bold>E</bold> phallus, lateral <bold>F</bold> phallus, dorsal.</p></caption><graphic xmlns:xlink="http://www.w3.org/1999/xlink" xlink:href="zookeys-1111-425_article-77371__-g010.jpg" position="float" orientation="portrait" xlink:type="simple" id="oo_713498.jpg"><uri content-type="original_file" xlink:type="simple">https://binary.pensoft.net/fig/713498</uri></graphic></fig></tp:treatment-sec><tp:treatment-sec sec-type="distribution" id="SECID0EQKBI"><title>Distribution.</title><p>Panama.</p></tp:treatment-sec><tp:treatment-sec sec-type="etymology" id="SECID0EVKBI"><title>Etymology.</title><p>The specific epithet is derived from <italic>luma</italic>, Latin for “thorn”, referring to the spines found on the phallus apex.</p></tp:treatment-sec></tp:taxon-treatment>
