# Supplementary material for: ﻿The Trichoptera of Panama. XIX. Additions to and a review of the genus Leucotrichia (Trichoptera, Hydroptilidae) in Panama
Source: Zookeys. 2022 Jul 11;1111:425–66. doi: 10.3897/zookeys.1111.77371 (PMC9848940; doi:10.3897/zookeys.1111.77371)
Supplement: XML Treatment for Leucotrichia melleopicta [file zookeys.1111.77371-treatment9.xml]

<!DOCTYPE tp:taxon-treatment
  PUBLIC "-//TaxonX//DTD Taxonomic Treatment Publishing DTD v0 20100105//EN" "tax-treatment-NSO.dtd">
<tp:taxon-treatment xmlns:tp="http://www.plazi.org/taxpub"><tp:treatment-meta><kwd-group><label>Taxon classification</label><kwd>
                  <named-content content-type="kingdom">Animalia</named-content>
                </kwd><kwd>
                  <named-content content-type="order">Trichoptera</named-content>
                </kwd><kwd>
                  <named-content content-type="family">Hydroptilidae</named-content>
                </kwd></kwd-group><mixed-citation publication-type="journal"><person-group><name><surname>Thomson</surname><given-names>Robin E.</given-names></name><name><surname>Armitage</surname><given-names>Brian J.</given-names></name><name><surname>Harris</surname><given-names>Steven C.</given-names></name></person-group><article-title>﻿The <tp:taxon-name><tp:taxon-name-part taxon-name-part-type="order">Trichoptera</tp:taxon-name-part></tp:taxon-name> of Panama. XIX. Additions to and a review of the genus <italic><tp:taxon-name><tp:taxon-name-part taxon-name-part-type="genus" reg="Leucotrichia">Leucotrichia</tp:taxon-name-part></tp:taxon-name></italic> (<tp:taxon-name><tp:taxon-name-part taxon-name-part-type="order">Trichoptera</tp:taxon-name-part></tp:taxon-name>, <tp:taxon-name><tp:taxon-name-part taxon-name-part-type="family">Hydroptilidae</tp:taxon-name-part></tp:taxon-name>) in Panama</article-title><source>Zookeys</source><day>11</day><month>07</month><year>2022</year><volume>1111</volume><fpage>425</fpage><lpage>466</lpage><pub-id pub-id-type="doi">10.3897/zookeys.1111.77371</pub-id></mixed-citation></tp:treatment-meta><tp:nomenclature><label>﻿</label><tp:taxon-name>
                <object-id xmlns:xlink="http://www.w3.org/1999/xlink" content-type="arpha" xlink:type="simple">4AFA0BB6-0AA1-54A1-A9F3-2C6877EBE447</object-id>
                <tp:taxon-name-part taxon-name-part-type="genus" reg="Leucotrichia">Leucotrichia</tp:taxon-name-part>
                <tp:taxon-name-part taxon-name-part-type="species" reg="melleopicta">melleopicta</tp:taxon-name-part>
              </tp:taxon-name><tp:taxon-authority>Mosely, 1934</tp:taxon-authority><xref ref-type="fig" rid="F11">Fig. 11</xref></tp:nomenclature><tp:treatment-sec sec-type="diagnosis" id="SECID0EGMBI"><title>Diagnosis.</title><p><italic><tp:taxon-name><tp:taxon-name-part taxon-name-part-type="genus" reg="Leucotrichia">Leucotrichia</tp:taxon-name-part><tp:taxon-name-part taxon-name-part-type="species" reg="melleopicta">melleopicta</tp:taxon-name-part></tp:taxon-name></italic> is most similar to <italic><tp:taxon-name><tp:taxon-name-part taxon-name-part-type="genus" reg="Leucotrichia">L.</tp:taxon-name-part><tp:taxon-name-part taxon-name-part-type="species" reg="mutica">mutica</tp:taxon-name-part></tp:taxon-name></italic>, also recorded from Panama. These species possess an inferior appendage with a similar shape, and the dorsal sclerite of the phallus of both bears a dorsal sclerite with a distinct apical emargination. <italic><tp:taxon-name><tp:taxon-name-part taxon-name-part-type="genus" reg="Leucotrichia">Leucotrichia</tp:taxon-name-part><tp:taxon-name-part taxon-name-part-type="species" reg="melleopicta">melleopicta</tp:taxon-name-part></tp:taxon-name></italic> can be distinguished by the elongate basal sclerite of the phallus and the poorly developed basal loop (Fig. <xref ref-type="fig" rid="F11">11E</xref>), and by the enlarged apex of the mesoventral process on segment VII (Fig. <xref ref-type="fig" rid="F11">11A</xref>).</p><fig id="F11" position="float" orientation="portrait"><object-id xmlns:xlink="http://www.w3.org/1999/xlink" content-type="doi" xlink:type="simple">10.3897/zookeys.1111.77371.figure11</object-id><object-id xmlns:xlink="http://www.w3.org/1999/xlink" content-type="arpha" xlink:type="simple">4C538B6B-954D-552F-8C0D-903899A1CAC3</object-id><label>Figure 11.</label><caption><p><italic><tp:taxon-name><tp:taxon-name-part taxon-name-part-type="genus" reg="Leucotrichia">Leucotrichia</tp:taxon-name-part><tp:taxon-name-part taxon-name-part-type="species" reg="melleopicta">melleopicta</tp:taxon-name-part></tp:taxon-name></italic> Mosely, 1934. Male genitalia: <bold>A</bold> segments VII–X, lateral <bold>B</bold> segments VIII–X, ventral <bold>C</bold> segments IX–X, dorsal <bold>D</bold> phallus, lateral <bold>E</bold> phallus dorsal. Modified from <xref ref-type="bibr" rid="B13">Harris and Armitage (2019)</xref>.</p></caption><graphic xmlns:xlink="http://www.w3.org/1999/xlink" xlink:href="zookeys-1111-425_article-77371__-g011.jpg" position="float" orientation="portrait" xlink:type="simple" id="oo_713499.jpg"><uri content-type="original_file" xlink:type="simple">https://binary.pensoft.net/fig/713499</uri></graphic></fig></tp:treatment-sec><tp:treatment-sec sec-type="material" id="SECID0E2OBI"><title>Material examined.</title><p><bold>Panama: Bocas del Toro Province</bold> • 6 males; Cuenca 093; Chiriqui Grande District; Quebrada Rambala; Rambala Jungle Lodge; <named-content xmlns:xlink="http://www.w3.org/1999/xlink" content-type="dwc:verbatimCoordinates" xlink:type="simple"><named-content content-type="geo-json" specific-use="{&#34;type&#34;:&#34;Point&#34;,&#34;coordinates&#34;:[-82.154690,8.916270]}" id="NCID0EGPBI" xlink:type="simple">8.91627°N, 82.15469°W</named-content></named-content>; 120 m a.s.l.; 28 Mar. 2015; B. Armitage, T. Arefina- Armitage, leg.; UV light trap; in alcohol; <abbrev xmlns:xlink="http://www.w3.org/1999/xlink" xlink:title="Museo de Peces de Agua Dulce e Invertebrados" id="ABBRID0ELPBI" xlink:type="simple">MUPADI</abbrev> • ibid., 68 males; 31 Mar.–11 Apr. 2015; E. Carlson, leg.; Malaise trap • ibid., 38 males; 7–9 Oct. 2016 • ibid., 36 males; 15–20 Nov. 2016 • ibid., 66 males; 21–31 Dec. 2016 • ibid., 55 males; 6–12 Feb. 2017 • ibid., 32 males; 12–15 Jun. 2017 • ibid., 17 males; 28–20 Jun. 2017. <bold>Comarca Ngäbe Buglé</bold> • 1 male; Cuenca 093; Palo Seco Forest Preserve; Quebrada Martinez; Alto de Valle, detrás de las caseta de MiAmbiente; <named-content xmlns:xlink="http://www.w3.org/1999/xlink" content-type="dwc:verbatimCoordinates" xlink:type="simple"><named-content content-type="geo-json" specific-use="{&#34;type&#34;:&#34;Point&#34;,&#34;coordinates&#34;:[-82.190470,8.794840]}" id="NCID0EUPBI" xlink:type="simple">8.79484°N, 82.19047°W</named-content></named-content>; 480 m a.s.l.; 5–19 May 2019; T. Ríos, Y. Aguirre, leg.; Malaise trap; in alcohol; <abbrev xmlns:xlink="http://www.w3.org/1999/xlink" xlink:title="Museo de Peces de Agua Dulce e Invertebrados" id="ABBRID0EZPBI" xlink:type="simple">MUPADI</abbrev> • ibid., 4 males; 24 May–6 Jun. 2019 • ibid., 5 males; 22 Sep.–11 Oct. 2019 • ibid., 2 males; Willie Mazu, <named-content xmlns:xlink="http://www.w3.org/1999/xlink" content-type="dwc:verbatimCoordinates" xlink:type="simple"><named-content content-type="geo-json" specific-use="{&#34;type&#34;:&#34;Point&#34;,&#34;coordinates&#34;:[-82.193910,8.793610]}" id="NCID0EAQBI" xlink:type="simple">8.79361°N, 82.19391°W</named-content></named-content>, 538 m a.s.l.; 13–27 Sep. 2019 • ibid., 1 male; 11–30 Oct. 2019. <bold>Chiriqui Province</bold> • 27 males; Cuenca 108, Boquete District; Quebrada Jaramillo; Finca Monterey; <named-content xmlns:xlink="http://www.w3.org/1999/xlink" content-type="dwc:verbatimCoordinates" xlink:type="simple"><named-content content-type="geo-json" specific-use="{&#34;type&#34;:&#34;Point&#34;,&#34;coordinates&#34;:[-82.413830,8.763200]}" id="NCID0EKQBI" xlink:type="simple">8.7632°N, 82.41383°W</named-content></named-content>; 1,214 m a.s.l.; 19–25 Apr. 2018, K. Collier, leg.; Malaise trap; in alcohol; <abbrev xmlns:xlink="http://www.w3.org/1999/xlink" xlink:title="Museo de Peces de Agua Dulce e Invertebrados" id="ABBRID0EPQBI" xlink:type="simple">MUPADI</abbrev> • ibid., 41 males; 8–12 May 2018 • ibid., 54 males; 16–20 Jun. 2018 • ibid., 5 males; 12–19 Aug. 2018 • ibid., 52 males; 14–22 Oct. 2018 • ibid., 6 males; 15–22 Nov. 2018 • ibid., 48 males; Dolega District, Río Majagua, Potrerillos, Banquito de Palmira; <named-content xmlns:xlink="http://www.w3.org/1999/xlink" content-type="dwc:verbatimCoordinates" xlink:type="simple"><named-content content-type="geo-json" specific-use="{&#34;type&#34;:&#34;Point&#34;,&#34;coordinates&#34;:[-82.532528,8.680830]}" id="NCID0EWQBI" xlink:type="simple">8.68083°N, 82.532528°W</named-content></named-content>; 840 m a.s.l.; 28 Feb–14 Mar. 2019; T. Ríos, Y. Aguirre, leg.; Malaise trap; in alcohol; <named-content xmlns:xlink="http://www.w3.org/1999/xlink" content-type="dwc:institutional_code" xlink:title="University of Minnesota Insect Collection" xlink:href="http://grbio.org/institution/university-minnesota-insect-collection" xlink:type="simple">UMSP</named-content>. <bold>Veraguas Province</bold> • 2 males; Cuenca 097, Santa Fe District, Santa Fe National Park, afl. Río Calovébora; PSPSCB-NPSF-C-097-2017-005; <named-content xmlns:xlink="http://www.w3.org/1999/xlink" content-type="dwc:verbatimCoordinates" xlink:type="simple"><named-content content-type="geo-json" specific-use="{&#34;type&#34;:&#34;Point&#34;,&#34;coordinates&#34;:[-81.163980,8.543180]}" id="NCID0EERBI" xlink:type="simple">8.54318°N, 81.16398°W</named-content></named-content>; 515 m a.s.l.; 19–23 Apr. 2017; A. Cornejo, T. Ríos, E. Álvarez, C. Nieto, leg.; Malaise trap; in alcohol; <abbrev xmlns:xlink="http://www.w3.org/1999/xlink" xlink:title="Colección Zoológica Dr. Eustorgio Méndez" id="ABBRID0EJRBI" xlink:type="simple">COZEM</abbrev> • ibid., 1 male; Río Llanito, PSPSCB-NPSF-C-097-2017-012; <named-content xmlns:xlink="http://www.w3.org/1999/xlink" content-type="dwc:verbatimCoordinates" xlink:type="simple"><named-content content-type="geo-json" specific-use="{&#34;type&#34;:&#34;Point&#34;,&#34;coordinates&#34;:[-81.188170,8.565530]}" id="NCID0EQRBI" xlink:type="simple">8.56553°N, 81.18817°W</named-content></named-content>; 340 m a.s.l.; 21 Apr. 2017; UV light trap; <abbrev xmlns:xlink="http://www.w3.org/1999/xlink" xlink:title="Colección Zoológica Dr. Eustorgio Méndez" id="ABBRID0EVRBI" xlink:type="simple">COZEM</abbrev> • ibid., 1 male; Río Pedra Moler; PSPSCB-NPSF-C-097-2017-011; <named-content xmlns:xlink="http://www.w3.org/1999/xlink" content-type="dwc:verbatimCoordinates" xlink:type="simple"><named-content content-type="geo-json" specific-use="{&#34;type&#34;:&#34;Point&#34;,&#34;coordinates&#34;:[-81.176750,8.553430]}" id="NCID0E3RBI" xlink:type="simple">8.55343°N, 81.17675°W</named-content></named-content>; 395 m a.s.l.; 20 Apr. 2017 • ibid., 104 males; Cuenca 132, Río Mulaba, 2do Brazo, PSPSCB-NPSF-C-097-2017-007; <named-content xmlns:xlink="http://www.w3.org/1999/xlink" content-type="dwc:verbatimCoordinates" xlink:type="simple"><named-content content-type="geo-json" specific-use="{&#34;type&#34;:&#34;Point&#34;,&#34;coordinates&#34;:[-81.130450,8.525770]}" id="NCID0EESBI" xlink:type="simple">8.52577°N, 81.13045°W</named-content></named-content>; 623 m a.s.l.; 19–23 Apr. 2017; Malaise trap; <abbrev xmlns:xlink="http://www.w3.org/1999/xlink" xlink:title="Colección Zoológica Dr. Eustorgio Méndez" id="ABBRID0EJSBI" xlink:type="simple">COZEM</abbrev> • ibid., 41 males; Río Mulaba, afl. 1er Brazo; PSPSCB-NPSF-C-097-2017-008; <named-content xmlns:xlink="http://www.w3.org/1999/xlink" content-type="dwc:verbatimCoordinates" xlink:type="simple"><named-content content-type="geo-json" specific-use="{&#34;type&#34;:&#34;Point&#34;,&#34;coordinates&#34;:[-81.121400,8.517060]}" id="NCID0EQSBI" xlink:type="simple">8.51706°N, 81.1214°W</named-content></named-content>; 770 m a.s.l.; 19–23 Apr. 2017; <abbrev xmlns:xlink="http://www.w3.org/1999/xlink" xlink:title="Colección Zoológica Dr. Eustorgio Méndez" id="ABBRID0EVSBI" xlink:type="simple">COZEM</abbrev>.</p></tp:treatment-sec><tp:treatment-sec sec-type="distribution" id="SECID0EZSBI"><title>Distribution.</title><p>Mexico, Panama, Venezuela.</p></tp:treatment-sec><tp:treatment-sec sec-type="remarks" id="SECID0E5SBI"><title>Remarks.</title><p>In the paper <xref ref-type="bibr" rid="B13">Harris and Armitage (2019)</xref>, <italic><tp:taxon-name><tp:taxon-name-part taxon-name-part-type="genus" reg="Leucotricha">Leucotricha</tp:taxon-name-part><tp:taxon-name-part taxon-name-part-type="species" reg="melleopicta">melleopicta</tp:taxon-name-part></tp:taxon-name></italic> was redrawn to compare with <italic><tp:taxon-name><tp:taxon-name-part taxon-name-part-type="genus" reg="Leucotrichia">L.</tp:taxon-name-part><tp:taxon-name-part taxon-name-part-type="species" reg="mutica">mutica</tp:taxon-name-part></tp:taxon-name></italic> as both species were common throughout Panama. In <xref ref-type="bibr" rid="B30">Thomson and Holzenthal (2015)</xref> the drawings were prepared from material collected in Mexico and compared to that of Venezuela. There were no comparisons with specimens from Central America. The drawings of genitalic features in the two publications are very similar. However, in the material from Mexico there was a posterior cleft in the ventral arm of the subgenital plate, which was not observed in material from Panama. This is a small character to observe and it could be present but not seen with the arm slightly turned, or it could be absent. The phallus drawings are similar, but in Harris and Armitage the subapical rods are separate, while in Thomson &amp; Holzenthal they are fused. However, the rods are not fixed in position and there is some lateral movement. This is based on the large number of examined specimens from Panama. Likewise the phallic apical rods are fused basally in Harris and Armitage, while they are separate, but closely aligned in Thomson and Holzenthal. Both arrangements of the phallic rods were observed in the material from Panama.</p></tp:treatment-sec><ref-list><ref id="B13"><mixed-citation xmlns:xlink="http://www.w3.org/1999/xlink" xlink:type="simple"><person-group><name name-style="western"><surname>Harris</surname><given-names>SC</given-names></name><name name-style="western"><surname>Armitage</surname><given-names>BJ</given-names></name></person-group> (<year>2019</year>) <article-title>The <tp:taxon-name><tp:taxon-name-part taxon-name-part-type="order">Trichoptera</tp:taxon-name-part></tp:taxon-name> of Panama. X. The Quebrada Rambala Drainage, with description of 19 new species of microcaddisfies (<tp:taxon-name><tp:taxon-name-part taxon-name-part-type="order">Trichoptera</tp:taxon-name-part></tp:taxon-name>: <tp:taxon-name><tp:taxon-name-part taxon-name-part-type="family">Hydroptilidae</tp:taxon-name-part></tp:taxon-name>).</article-title><source><tp:taxon-name><tp:taxon-name-part taxon-name-part-type="class">Insecta</tp:taxon-name-part></tp:taxon-name> Mundi</source><volume>0707</volume>: <fpage>1</fpage>–<lpage>54</lpage>.</mixed-citation></ref><ref id="B30"><mixed-citation xmlns:xlink="http://www.w3.org/1999/xlink" xlink:type="simple"><person-group><name name-style="western"><surname>Thomson</surname><given-names>RE</given-names></name><name name-style="western"><surname>Holzenthal</surname><given-names>RW</given-names></name></person-group> (<year>2015</year>) <article-title>A revision of the Neotropical caddisfly genus <italic><tp:taxon-name><tp:taxon-name-part taxon-name-part-type="genus">Leucotrichia</tp:taxon-name-part></tp:taxon-name></italic> Mosely, 1934 (<tp:taxon-name><tp:taxon-name-part taxon-name-part-type="family">Hydroptilidae</tp:taxon-name-part></tp:taxon-name>: <tp:taxon-name><tp:taxon-name-part taxon-name-part-type="subfamily">Leucotrichiinae</tp:taxon-name-part></tp:taxon-name>).</article-title><source>ZooKeys</source><volume>499</volume>: <fpage>1</fpage>–<lpage>100</lpage>. <ext-link xlink:type="simple" ext-link-type="doi" xlink:href="10.3897/zookeys.499.8360">https://doi.org/10.3897/zookeys.499.8360</ext-link></mixed-citation></ref></ref-list></tp:taxon-treatment>
