# Supplementary material for: ﻿The Trichoptera of Panama. XIX. Additions to and a review of the genus Leucotrichia (Trichoptera, Hydroptilidae) in Panama
Source: Zookeys. 2022 Jul 11;1111:425–66. doi: 10.3897/zookeys.1111.77371 (PMC9848940; doi:10.3897/zookeys.1111.77371)
Supplement: XML Treatment for Leucotrichia mutica [file zookeys.1111.77371-treatment10.xml]

<!DOCTYPE tp:taxon-treatment
  PUBLIC "-//TaxonX//DTD Taxonomic Treatment Publishing DTD v0 20100105//EN" "tax-treatment-NSO.dtd">
<tp:taxon-treatment xmlns:tp="http://www.plazi.org/taxpub"><tp:treatment-meta><kwd-group><label>Taxon classification</label><kwd>
                  <named-content content-type="kingdom">Animalia</named-content>
                </kwd><kwd>
                  <named-content content-type="order">Trichoptera</named-content>
                </kwd><kwd>
                  <named-content content-type="family">Hydroptilidae</named-content>
                </kwd></kwd-group><mixed-citation publication-type="journal"><person-group><name><surname>Thomson</surname><given-names>Robin E.</given-names></name><name><surname>Armitage</surname><given-names>Brian J.</given-names></name><name><surname>Harris</surname><given-names>Steven C.</given-names></name></person-group><article-title>﻿The <tp:taxon-name><tp:taxon-name-part taxon-name-part-type="order">Trichoptera</tp:taxon-name-part></tp:taxon-name> of Panama. XIX. Additions to and a review of the genus <italic><tp:taxon-name><tp:taxon-name-part taxon-name-part-type="genus" reg="Leucotrichia">Leucotrichia</tp:taxon-name-part></tp:taxon-name></italic> (<tp:taxon-name><tp:taxon-name-part taxon-name-part-type="order">Trichoptera</tp:taxon-name-part></tp:taxon-name>, <tp:taxon-name><tp:taxon-name-part taxon-name-part-type="family">Hydroptilidae</tp:taxon-name-part></tp:taxon-name>) in Panama</article-title><source>Zookeys</source><day>11</day><month>07</month><year>2022</year><volume>1111</volume><fpage>425</fpage><lpage>466</lpage><pub-id pub-id-type="doi">10.3897/zookeys.1111.77371</pub-id></mixed-citation></tp:treatment-meta><tp:nomenclature><label>﻿</label><tp:taxon-name>
                <object-id xmlns:xlink="http://www.w3.org/1999/xlink" content-type="arpha" xlink:type="simple">DB6C7A0C-7B2F-5D73-9547-ED458BE8D007</object-id>
                <tp:taxon-name-part taxon-name-part-type="genus" reg="Leucotrichia">Leucotrichia</tp:taxon-name-part>
                <tp:taxon-name-part taxon-name-part-type="species" reg="mutica">mutica</tp:taxon-name-part>
              </tp:taxon-name><tp:taxon-authority>Flint, 1991</tp:taxon-authority><xref ref-type="fig" rid="F12">Fig. 12</xref></tp:nomenclature><tp:treatment-sec sec-type="diagnosis" id="SECID0ELVBI"><title>Diagnosis.</title><p>This species is similar to <italic><tp:taxon-name><tp:taxon-name-part taxon-name-part-type="genus" reg="Leucotrichia">L.</tp:taxon-name-part><tp:taxon-name-part taxon-name-part-type="species" reg="melleopicta">melleopicta</tp:taxon-name-part></tp:taxon-name></italic>; both species display ranges that include Panama. As discussed under <italic><tp:taxon-name><tp:taxon-name-part taxon-name-part-type="genus" reg="Leucotrichia">L.</tp:taxon-name-part><tp:taxon-name-part taxon-name-part-type="species" reg="melleopicta">melleopicta</tp:taxon-name-part></tp:taxon-name></italic>, these species share similarities in the dorsal sclerite of the phallus apex, although this sclerite is much smaller than that seen in <italic><tp:taxon-name><tp:taxon-name-part taxon-name-part-type="genus" reg="Leucotrichia">L.</tp:taxon-name-part><tp:taxon-name-part taxon-name-part-type="species" reg="melleopicta">melleopicta</tp:taxon-name-part></tp:taxon-name></italic> (Fig. <xref ref-type="fig" rid="F12">12E</xref>), and the general shape of the inferior appendage. <italic><tp:taxon-name><tp:taxon-name-part taxon-name-part-type="genus" reg="Leucotrichia">Leucotrichia</tp:taxon-name-part><tp:taxon-name-part taxon-name-part-type="species" reg="mutica">mutica</tp:taxon-name-part></tp:taxon-name></italic> can be recognized separately from <italic><tp:taxon-name><tp:taxon-name-part taxon-name-part-type="genus" reg="Leucotrichia">L.</tp:taxon-name-part><tp:taxon-name-part taxon-name-part-type="species" reg="melleopicta">melleopicta</tp:taxon-name-part></tp:taxon-name></italic> by the tapering mesoventral process on segment VII (Fig. <xref ref-type="fig" rid="F12">12A</xref>), and by the prominent basal loop of the phallus (Fig. <xref ref-type="fig" rid="F12">12D, E</xref>).</p><fig id="F12" position="float" orientation="portrait"><object-id xmlns:xlink="http://www.w3.org/1999/xlink" content-type="doi" xlink:type="simple">10.3897/zookeys.1111.77371.figure12</object-id><object-id xmlns:xlink="http://www.w3.org/1999/xlink" content-type="arpha" xlink:type="simple">5DE42000-255A-578A-9EDE-72CBDC2CFE35</object-id><label>Figure 12.</label><caption><p><italic><tp:taxon-name><tp:taxon-name-part taxon-name-part-type="genus" reg="Leucotrichia">Leucotrichia</tp:taxon-name-part><tp:taxon-name-part taxon-name-part-type="species" reg="mutica">mutica</tp:taxon-name-part></tp:taxon-name></italic> Flint, 1991. Male genitalia: <bold>A</bold> segments VII–X, lateral <bold>B</bold> segments VII–IX, ventral <bold>C</bold> segments IX–X, dorsal <bold>D</bold> phallus, lateral <bold>E</bold> phallus, dorsal. Modified from <xref ref-type="bibr" rid="B13">Harris and Armitage (2019)</xref>.</p></caption><graphic xmlns:xlink="http://www.w3.org/1999/xlink" xlink:href="zookeys-1111-425_article-77371__-g012.jpg" position="float" orientation="portrait" xlink:type="simple" id="oo_713500.jpg"><uri content-type="original_file" xlink:type="simple">https://binary.pensoft.net/fig/713500</uri></graphic></fig></tp:treatment-sec><tp:treatment-sec sec-type="material" id="SECID0E1YBI"><title>Material examined.</title><p><bold>Panama: Bocas del Toro Province</bold> • 17 males; Cuenca 093; Chiriqui Grande District; Quebrada Rambala; Rambala Jungle Lodge; <named-content xmlns:xlink="http://www.w3.org/1999/xlink" content-type="dwc:verbatimCoordinates" xlink:type="simple"><named-content content-type="geo-json" specific-use="{&#34;type&#34;:&#34;Point&#34;,&#34;coordinates&#34;:[-82.154690,8.916270]}" id="NCID0EFZBI" xlink:type="simple">8.91627°N, 82.15469°W</named-content></named-content>; 120 m a.s.l.; 7–9 Oct. 2016; E. Carlson, leg.; Malaise trap; in alcohol; <abbrev xmlns:xlink="http://www.w3.org/1999/xlink" xlink:title="Museo de Peces de Agua Dulce e Invertebrados" id="ABBRID0EKZBI" xlink:type="simple">MUPADI</abbrev> • ibid., 10 males; 15–20 Nov. 2016 • ibid., 6 males; 21–31 Dec. 2016 • ibid., 6 males; 6–12 Feb. 2017 • ibid., 14 males; 12–15 Jun. 2017 • ibid., 47 males; 28–30 Jun. 2017. <bold>Comarca Ngäbe Buglé</bold> • 1 male; Quebrada Martinez, Bosque Protector Palo Seco, Alto de Valle; detrás de las caseta de MiAmbiente, M0002; <named-content xmlns:xlink="http://www.w3.org/1999/xlink" content-type="dwc:verbatimCoordinates" xlink:type="simple"><named-content content-type="geo-json" specific-use="{&#34;type&#34;:&#34;Point&#34;,&#34;coordinates&#34;:[-82.190472,8.794240]}" id="NCID0ETZBI" xlink:type="simple">8.79424°N, 82.1904724°W</named-content></named-content>; 480 m a.s.l.; 24 May–6 Jun. 2018; Y. Aguirre, T. Ríos, leg.; Malaise trap; in alcohol; <abbrev xmlns:xlink="http://www.w3.org/1999/xlink" xlink:title="Museo de Peces de Agua Dulce e Invertebrados" id="ABBRID0EYZBI" xlink:type="simple">MUPADI</abbrev>. <bold>Chiriqui Province</bold> • 1 male; Cuenca 108; Boquete District; Quebrada Grande; Valle Escondido; <named-content xmlns:xlink="http://www.w3.org/1999/xlink" content-type="dwc:verbatimCoordinates" xlink:type="simple"><named-content content-type="geo-json" specific-use="{&#34;type&#34;:&#34;Point&#34;,&#34;coordinates&#34;:[-82.440160,8.779700]}" id="NCID0EB1BI" xlink:type="simple">8.7797°N, 82.44016°W</named-content></named-content>; 1,122 m a.s.l.; 11 Mar. 2018; T. Arefina-Armitage, leg.; UV light trap • 6 males; 29 Apr.–2 May 2018; Malaise trap • ibid., 1 male; 21 May 2018; UV light trap • ibid., 1 male; <named-content xmlns:xlink="http://www.w3.org/1999/xlink" content-type="dwc:verbatimCoordinates" xlink:type="simple"><named-content content-type="geo-json" specific-use="{&#34;type&#34;:&#34;Point&#34;,&#34;coordinates&#34;:[-82.444287,8.783645]}" id="NCID0EJ1BI" xlink:type="simple">8.783645°N, 82.444287°W</named-content></named-content>; 1,147 m a.s.l.; 27–30 May 2018; Malaise trap • ibid., 1 male; 17–20 Jun. 2018 • 6 males; 23 Jul. 2018; UV light trap • ibid., 2 males; 10 Nov. 2018. <bold>Veraguas Province</bold> • 1 male; Cuenca 097; Santa Fe District; Santa Fe National Park; afl. Río Calovébora; PSPSCB-NPSF-C-097-2017-005; <named-content xmlns:xlink="http://www.w3.org/1999/xlink" content-type="dwc:verbatimCoordinates" xlink:type="simple"><named-content content-type="geo-json" specific-use="{&#34;type&#34;:&#34;Point&#34;,&#34;coordinates&#34;:[-81.163980,8.543180]}" id="NCID0ET1BI" xlink:type="simple">8.54318°N, 81.16398°W</named-content></named-content>; 515 m a.s.l.; 19–23 Apr. 2017; Malaise trap; in alcohol; <abbrev xmlns:xlink="http://www.w3.org/1999/xlink" xlink:title="Colección Zoológica Dr. Eustorgio Méndez" id="ABBRID0EY1BI" xlink:type="simple">COZEM</abbrev>.</p></tp:treatment-sec><tp:treatment-sec sec-type="distribution" id="SECID0E31BI"><title>Distribution.</title><p>Colombia, Panama.</p></tp:treatment-sec><tp:treatment-sec sec-type="remarks" id="SECID0EB2BI"><title>Remarks.</title><p><italic><tp:taxon-name><tp:taxon-name-part taxon-name-part-type="genus" reg="Leucotrichia">Leucotrichia</tp:taxon-name-part><tp:taxon-name-part taxon-name-part-type="species" reg="mutica">mutica</tp:taxon-name-part></tp:taxon-name></italic> in <xref ref-type="bibr" rid="B30">Thomson and Holzenthal (2015)</xref> was drawn from the holotype of the species from Colombia. This specimen had the lower half of the phallus missing from the medial ring-like structure downward, leaving only the apical portion. The species was fairly common in Panama, and we were able to identify it from the apical portion of the phallus, which in <italic><tp:taxon-name><tp:taxon-name-part taxon-name-part-type="genus" reg="Leucotrichia">Leucotrichia</tp:taxon-name-part></tp:taxon-name></italic> is typically diagnostic, as well as the other genitalic features. Based on the fact that Thomson and Holzenthal’s original description was based on this single specimen from Colombia, we redrew it in <xref ref-type="bibr" rid="B13">Harris and Armitage (2019)</xref> to better reflect variation in the species and to include the basal portion of the phallus. The latter can be very useful in the diagnosis of the species.</p></tp:treatment-sec><ref-list><ref id="B13"><mixed-citation xmlns:xlink="http://www.w3.org/1999/xlink" xlink:type="simple"><person-group><name name-style="western"><surname>Harris</surname><given-names>SC</given-names></name><name name-style="western"><surname>Armitage</surname><given-names>BJ</given-names></name></person-group> (<year>2019</year>) <article-title>The <tp:taxon-name><tp:taxon-name-part taxon-name-part-type="order">Trichoptera</tp:taxon-name-part></tp:taxon-name> of Panama. X. The Quebrada Rambala Drainage, with description of 19 new species of microcaddisfies (<tp:taxon-name><tp:taxon-name-part taxon-name-part-type="order">Trichoptera</tp:taxon-name-part></tp:taxon-name>: <tp:taxon-name><tp:taxon-name-part taxon-name-part-type="family">Hydroptilidae</tp:taxon-name-part></tp:taxon-name>).</article-title><source><tp:taxon-name><tp:taxon-name-part taxon-name-part-type="class">Insecta</tp:taxon-name-part></tp:taxon-name> Mundi</source><volume>0707</volume>: <fpage>1</fpage>–<lpage>54</lpage>.</mixed-citation></ref><ref id="B30"><mixed-citation xmlns:xlink="http://www.w3.org/1999/xlink" xlink:type="simple"><person-group><name name-style="western"><surname>Thomson</surname><given-names>RE</given-names></name><name name-style="western"><surname>Holzenthal</surname><given-names>RW</given-names></name></person-group> (<year>2015</year>) <article-title>A revision of the Neotropical caddisfly genus <italic><tp:taxon-name><tp:taxon-name-part taxon-name-part-type="genus">Leucotrichia</tp:taxon-name-part></tp:taxon-name></italic> Mosely, 1934 (<tp:taxon-name><tp:taxon-name-part taxon-name-part-type="family">Hydroptilidae</tp:taxon-name-part></tp:taxon-name>: <tp:taxon-name><tp:taxon-name-part taxon-name-part-type="subfamily">Leucotrichiinae</tp:taxon-name-part></tp:taxon-name>).</article-title><source>ZooKeys</source><volume>499</volume>: <fpage>1</fpage>–<lpage>100</lpage>. <ext-link xlink:type="simple" ext-link-type="doi" xlink:href="10.3897/zookeys.499.8360">https://doi.org/10.3897/zookeys.499.8360</ext-link></mixed-citation></ref></ref-list></tp:taxon-treatment>
