# Supplementary material for: ﻿The Trichoptera of Panama. XIX. Additions to and a review of the genus Leucotrichia (Trichoptera, Hydroptilidae) in Panama
Source: Zookeys. 2022 Jul 11;1111:425–66. doi: 10.3897/zookeys.1111.77371 (PMC9848940; doi:10.3897/zookeys.1111.77371)
Supplement: XML Treatment for Leucotrichia rhomba [file zookeys.1111.77371-treatment11.xml]

<!DOCTYPE tp:taxon-treatment
  PUBLIC "-//TaxonX//DTD Taxonomic Treatment Publishing DTD v0 20100105//EN" "tax-treatment-NSO.dtd">
<tp:taxon-treatment xmlns:tp="http://www.plazi.org/taxpub"><tp:treatment-meta><kwd-group><label>Taxon classification</label><kwd>
                  <named-content content-type="kingdom">Animalia</named-content>
                </kwd><kwd>
                  <named-content content-type="order">Trichoptera</named-content>
                </kwd><kwd>
                  <named-content content-type="family">Hydroptilidae</named-content>
                </kwd></kwd-group><mixed-citation publication-type="journal"><person-group><name><surname>Thomson</surname><given-names>Robin E.</given-names></name><name><surname>Armitage</surname><given-names>Brian J.</given-names></name><name><surname>Harris</surname><given-names>Steven C.</given-names></name></person-group><article-title>﻿The <tp:taxon-name><tp:taxon-name-part taxon-name-part-type="order">Trichoptera</tp:taxon-name-part></tp:taxon-name> of Panama. XIX. Additions to and a review of the genus <italic><tp:taxon-name><tp:taxon-name-part taxon-name-part-type="genus" reg="Leucotrichia">Leucotrichia</tp:taxon-name-part></tp:taxon-name></italic> (<tp:taxon-name><tp:taxon-name-part taxon-name-part-type="order">Trichoptera</tp:taxon-name-part></tp:taxon-name>, <tp:taxon-name><tp:taxon-name-part taxon-name-part-type="family">Hydroptilidae</tp:taxon-name-part></tp:taxon-name>) in Panama</article-title><source>Zookeys</source><day>11</day><month>07</month><year>2022</year><volume>1111</volume><fpage>425</fpage><lpage>466</lpage><pub-id pub-id-type="doi">10.3897/zookeys.1111.77371</pub-id></mixed-citation></tp:treatment-meta><tp:nomenclature><label>﻿</label><tp:taxon-name>
                <object-id xmlns:xlink="http://www.w3.org/1999/xlink" content-type="arpha" xlink:type="simple">56DF0027-0A45-5E3A-86B1-666B30D04600</object-id>
                <tp:taxon-name-part taxon-name-part-type="genus" reg="Leucotrichia">Leucotrichia</tp:taxon-name-part>
                <tp:taxon-name-part taxon-name-part-type="species" reg="rhomba">rhomba</tp:taxon-name-part>
              </tp:taxon-name><tp:taxon-authority>Thomson &amp; Holzenthal, 2015</tp:taxon-authority><xref ref-type="fig" rid="F13">Fig. 13</xref></tp:nomenclature><tp:treatment-sec sec-type="diagnosis" id="SECID0EK4BI"><title>Diagnosis.</title><p><italic><tp:taxon-name><tp:taxon-name-part taxon-name-part-type="genus" reg="Leucotrichia">Leucotrichia</tp:taxon-name-part><tp:taxon-name-part taxon-name-part-type="species" reg="rhomba">rhomba</tp:taxon-name-part></tp:taxon-name></italic> is similar to <italic><tp:taxon-name><tp:taxon-name-part taxon-name-part-type="genus" reg="Leucotrichia">L.</tp:taxon-name-part><tp:taxon-name-part taxon-name-part-type="species" reg="brochophora">brochophora</tp:taxon-name-part></tp:taxon-name></italic> Flint, 1991 and <italic><tp:taxon-name><tp:taxon-name-part taxon-name-part-type="genus" reg="Leucotrichia">L.</tp:taxon-name-part><tp:taxon-name-part taxon-name-part-type="species" reg="padera">padera</tp:taxon-name-part></tp:taxon-name></italic> Flint, 1991, two species recorded from Colombia, but not currently known from Panama. All three species share a similar appearance of the phallus apex, with no spines and either few or no externally sclerotized structures. The anterolateral margin of segment IX is also produced in all three species. <italic><tp:taxon-name><tp:taxon-name-part taxon-name-part-type="genus" reg="Leucotrichia">Leucotrichia</tp:taxon-name-part><tp:taxon-name-part taxon-name-part-type="species" reg="rhomba">rhomba</tp:taxon-name-part></tp:taxon-name></italic> can be recognized by the elongate mesoventral process of segment VII, which is enlarged, rhomboid, and rugose in ventral view (Fig. <xref ref-type="fig" rid="F13">13A, B</xref>), and by the obovoid dorsal sclerite of the phallus apex (Fig. <xref ref-type="fig" rid="F13">13E</xref>).</p><fig id="F13" position="float" orientation="portrait"><object-id xmlns:xlink="http://www.w3.org/1999/xlink" content-type="doi" xlink:type="simple">10.3897/zookeys.1111.77371.figure13</object-id><object-id xmlns:xlink="http://www.w3.org/1999/xlink" content-type="arpha" xlink:type="simple">ABF54221-88A0-5B55-A8DB-A5252326446B</object-id><label>Figure 13.</label><caption><p><italic><tp:taxon-name><tp:taxon-name-part taxon-name-part-type="genus" reg="Leucotrichia">Leucotrichia</tp:taxon-name-part><tp:taxon-name-part taxon-name-part-type="species" reg="rhomba">rhomba</tp:taxon-name-part></tp:taxon-name></italic> Thomson &amp; Holzenthal, 2015. Male genitalia: <bold>A</bold> segments VII–X, lateral <bold>B</bold> segments VII–IX, ventral <bold>C</bold> segments VII–X, dorsal <bold>D</bold> phallus, lateral <bold>E</bold> phallus, dorsal. Modified from <xref ref-type="bibr" rid="B13">Harris and Armitage (2019)</xref>.</p></caption><graphic xmlns:xlink="http://www.w3.org/1999/xlink" xlink:href="zookeys-1111-425_article-77371__-g013.jpg" position="float" orientation="portrait" xlink:type="simple" id="oo_713501.jpg"><uri content-type="original_file" xlink:type="simple">https://binary.pensoft.net/fig/713501</uri></graphic></fig></tp:treatment-sec><tp:treatment-sec sec-type="material" id="SECID0EKACI"><title>Material examined.</title><p><bold>Panama: Bocas del Toro Province</bold> • 6 males; Cuenca 093; Chiriqui Grande District; Quebrada Rambala; Rambala Jungle Lodge; <named-content xmlns:xlink="http://www.w3.org/1999/xlink" content-type="dwc:verbatimCoordinates" xlink:type="simple"><named-content content-type="geo-json" specific-use="{&#34;type&#34;:&#34;Point&#34;,&#34;coordinates&#34;:[-82.154690,8.916270]}" id="NCID0EVACI" xlink:type="simple">8.91627°N, 82.15469°W</named-content></named-content>; 120 m a.s.l.; 12–15 Jun. 2017; E. Carlson, leg.; Malaise trap; in alcohol; <abbrev xmlns:xlink="http://www.w3.org/1999/xlink" xlink:title="Museo de Peces de Agua Dulce e Invertebrados" id="ABBRID0E1ACI" xlink:type="simple">MUPADI</abbrev> • ibid., 1 male; 28–30 Jun. 2017 • ibid., 2 males; 15–20 Nov. 2016. <bold>Chiriqui Province</bold> • 5 males; Cuenca 108; Boquete District; Quebrada Jaramillo; Finca Monterey; <named-content xmlns:xlink="http://www.w3.org/1999/xlink" content-type="dwc:verbatimCoordinates" xlink:type="simple"><named-content content-type="geo-json" specific-use="{&#34;type&#34;:&#34;Point&#34;,&#34;coordinates&#34;:[-82.413830,8.763200]}" id="NCID0EDBCI" xlink:type="simple">8.7632°N, 82.41383°W</named-content></named-content>; 1,214 m a.s.l.; 16–20 Jun. 2017; K. Collier, leg.; Malaise trap • ibid., 1 male; 14­–22 Oct. 2018. • ibid., 5 males; Dolega District, Río Majagua, Potrerillos, Banquito de Palmira; <named-content xmlns:xlink="http://www.w3.org/1999/xlink" content-type="dwc:verbatimCoordinates" xlink:type="simple"><named-content content-type="geo-json" specific-use="{&#34;type&#34;:&#34;Point&#34;,&#34;coordinates&#34;:[-82.532528,8.680830]}" id="NCID0ELBCI" xlink:type="simple">8.68083°N, 82.532528°W</named-content></named-content>; 840 m a.s.l.; 28 Feb.–14 Mar. 2019; T. Ríos, Y. Aguirre, leg.; <abbrev xmlns:xlink="http://www.w3.org/1999/xlink" xlink:title="Museo de Peces de Agua Dulce e Invertebrados" id="ABBRID0EQBCI" xlink:type="simple">MUPADI</abbrev>. <bold>Veraguas Province</bold> • 14 males; Cuenca 132; Santa Fe District, Santa Fe National Park, Río Mulaba, 2do Brazo, PSPSCB-NPSF-C-097-2017-007; <named-content xmlns:xlink="http://www.w3.org/1999/xlink" content-type="dwc:verbatimCoordinates" xlink:type="simple"><named-content content-type="geo-json" specific-use="{&#34;type&#34;:&#34;Point&#34;,&#34;coordinates&#34;:[-81.130450,8.525770]}" id="NCID0EZBCI" xlink:type="simple">8.52577°N, 81.13045°W</named-content></named-content>; 623 m a.s.l.; 19–23 Apr. 2017; A. Cornejo, T. Ríos, E. Álvarez, C. Nieto, leg.; Malaise trap; in alcohol; <abbrev xmlns:xlink="http://www.w3.org/1999/xlink" xlink:title="Colección Zoológica Dr. Eustorgio Méndez" id="ABBRID0E5BCI" xlink:type="simple">COZEM</abbrev>.</p></tp:treatment-sec><tp:treatment-sec sec-type="distribution" id="SECID0ECCCI"><title>Distribution.</title><p>Costa Rica, Panama.</p></tp:treatment-sec><tp:treatment-sec sec-type="remarks" id="SECID0EHCCI"><title>Remarks.</title><p>The drawings of <italic><tp:taxon-name><tp:taxon-name-part taxon-name-part-type="genus" reg="Leucotrichia">Leucotrichia</tp:taxon-name-part><tp:taxon-name-part taxon-name-part-type="species" reg="rhomba">rhomba</tp:taxon-name-part></tp:taxon-name></italic> in <xref ref-type="bibr" rid="B13">Harris and Armitage (2019)</xref> emphasize the apical phallic sclerite which is somewhat oval in shape. In <xref ref-type="bibr" rid="B30">Thomson and Holzenthal (2015)</xref> this sclerite is not emphasized, rather they use the basal sclerites. In <xref ref-type="bibr" rid="B13">Harris and Armitage (2019)</xref>, these basal sclerites are indicated, but secondarily to the apical sclerite. In examining material from Panama, the apical sclerite proved to be the best character for identifying the species. The other genitalic features are similarly drawn in these two papers. The minor difference in figures could be attributed to artistic interpretation of taxonomic features.</p></tp:treatment-sec><ref-list><ref id="B13"><mixed-citation xmlns:xlink="http://www.w3.org/1999/xlink" xlink:type="simple"><person-group><name name-style="western"><surname>Harris</surname><given-names>SC</given-names></name><name name-style="western"><surname>Armitage</surname><given-names>BJ</given-names></name></person-group> (<year>2019</year>) <article-title>The <tp:taxon-name><tp:taxon-name-part taxon-name-part-type="order">Trichoptera</tp:taxon-name-part></tp:taxon-name> of Panama. X. The Quebrada Rambala Drainage, with description of 19 new species of microcaddisfies (<tp:taxon-name><tp:taxon-name-part taxon-name-part-type="order">Trichoptera</tp:taxon-name-part></tp:taxon-name>: <tp:taxon-name><tp:taxon-name-part taxon-name-part-type="family">Hydroptilidae</tp:taxon-name-part></tp:taxon-name>).</article-title><source><tp:taxon-name><tp:taxon-name-part taxon-name-part-type="class">Insecta</tp:taxon-name-part></tp:taxon-name> Mundi</source><volume>0707</volume>: <fpage>1</fpage>–<lpage>54</lpage>.</mixed-citation></ref><ref id="B30"><mixed-citation xmlns:xlink="http://www.w3.org/1999/xlink" xlink:type="simple"><person-group><name name-style="western"><surname>Thomson</surname><given-names>RE</given-names></name><name name-style="western"><surname>Holzenthal</surname><given-names>RW</given-names></name></person-group> (<year>2015</year>) <article-title>A revision of the Neotropical caddisfly genus <italic><tp:taxon-name><tp:taxon-name-part taxon-name-part-type="genus">Leucotrichia</tp:taxon-name-part></tp:taxon-name></italic> Mosely, 1934 (<tp:taxon-name><tp:taxon-name-part taxon-name-part-type="family">Hydroptilidae</tp:taxon-name-part></tp:taxon-name>: <tp:taxon-name><tp:taxon-name-part taxon-name-part-type="subfamily">Leucotrichiinae</tp:taxon-name-part></tp:taxon-name>).</article-title><source>ZooKeys</source><volume>499</volume>: <fpage>1</fpage>–<lpage>100</lpage>. <ext-link xlink:type="simple" ext-link-type="doi" xlink:href="10.3897/zookeys.499.8360">https://doi.org/10.3897/zookeys.499.8360</ext-link></mixed-citation></ref></ref-list></tp:taxon-treatment>
