# Supplementary material for: ﻿The Trichoptera of Panama. XIX. Additions to and a review of the genus Leucotrichia (Trichoptera, Hydroptilidae) in Panama
Source: Zookeys. 2022 Jul 11;1111:425–66. doi: 10.3897/zookeys.1111.77371 (PMC9848940; doi:10.3897/zookeys.1111.77371)
Supplement: XML Treatment for Leucotrichia ruiteri [file zookeys.1111.77371-treatment12.xml]

<!DOCTYPE tp:taxon-treatment
  PUBLIC "-//TaxonX//DTD Taxonomic Treatment Publishing DTD v0 20100105//EN" "tax-treatment-NSO.dtd">
<tp:taxon-treatment xmlns:tp="http://www.plazi.org/taxpub"><tp:treatment-meta><kwd-group><label>Taxon classification</label><kwd>
                  <named-content content-type="kingdom">Animalia</named-content>
                </kwd><kwd>
                  <named-content content-type="order">Trichoptera</named-content>
                </kwd><kwd>
                  <named-content content-type="family">Hydroptilidae</named-content>
                </kwd></kwd-group><mixed-citation publication-type="journal"><person-group><name><surname>Thomson</surname><given-names>Robin E.</given-names></name><name><surname>Armitage</surname><given-names>Brian J.</given-names></name><name><surname>Harris</surname><given-names>Steven C.</given-names></name></person-group><article-title>﻿The <tp:taxon-name><tp:taxon-name-part taxon-name-part-type="order">Trichoptera</tp:taxon-name-part></tp:taxon-name> of Panama. XIX. Additions to and a review of the genus <italic><tp:taxon-name><tp:taxon-name-part taxon-name-part-type="genus" reg="Leucotrichia">Leucotrichia</tp:taxon-name-part></tp:taxon-name></italic> (<tp:taxon-name><tp:taxon-name-part taxon-name-part-type="order">Trichoptera</tp:taxon-name-part></tp:taxon-name>, <tp:taxon-name><tp:taxon-name-part taxon-name-part-type="family">Hydroptilidae</tp:taxon-name-part></tp:taxon-name>) in Panama</article-title><source>Zookeys</source><day>11</day><month>07</month><year>2022</year><volume>1111</volume><fpage>425</fpage><lpage>466</lpage><pub-id pub-id-type="doi">10.3897/zookeys.1111.77371</pub-id></mixed-citation></tp:treatment-meta><tp:nomenclature><label>﻿</label><tp:taxon-name>
                <object-id xmlns:xlink="http://www.w3.org/1999/xlink" content-type="arpha" xlink:type="simple">0AE63BE7-2735-5777-9552-39625A0FE4E0</object-id>
                <tp:taxon-name-part taxon-name-part-type="genus" reg="Leucotrichia">Leucotrichia</tp:taxon-name-part>
                <tp:taxon-name-part taxon-name-part-type="species" reg="ruiteri">ruiteri</tp:taxon-name-part>
                <object-id xmlns:xlink="http://www.w3.org/1999/xlink" content-type="zoobank" xlink:type="simple">http://zoobank.org/F7961E34-1751-4095-A5D1-27D5E29B698D</object-id>
              </tp:taxon-name><tp:taxon-status xmlns:xlink="http://www.w3.org/1999/xlink" xlink:type="simple">sp. nov.</tp:taxon-status><xref ref-type="fig" rid="F2">Figs 2A</xref><xref ref-type="fig" rid="F14">, 14</xref></tp:nomenclature><tp:treatment-sec sec-type="type locality" id="SECID0EVECI"><title>Type locality.</title><p><bold>Panama: Chiriqui Province</bold>: Cuenca 108; Boquete District; Quebrada Jaramillo, Finca Monterey; <named-content xmlns:xlink="http://www.w3.org/1999/xlink" content-type="dwc:verbatimCoordinates" xlink:type="simple"><named-content content-type="geo-json" specific-use="{&#34;type&#34;:&#34;Point&#34;,&#34;coordinates&#34;:[-82.413830,8.763200]}" id="NCID0EAFCI" xlink:type="simple">8.7632°N, 82.41383°W</named-content></named-content>; 1,214 m a.s.l.</p></tp:treatment-sec><tp:treatment-sec sec-type="type material" id="SECID0EFFCI"><title>Type material.</title><p><bold><italic>Holotype</italic></bold>: male, <bold>Panama: Chiriqui Province</bold>: Cuenca 108; Boquete District; Quebrada Jaramillo, Finca Monterey; <named-content xmlns:xlink="http://www.w3.org/1999/xlink" content-type="dwc:verbatimCoordinates" xlink:type="simple"><named-content content-type="geo-json" specific-use="{&#34;type&#34;:&#34;Point&#34;,&#34;coordinates&#34;:[-82.413830,8.763200]}" id="NCID0EVFCI" xlink:type="simple">8.7632°N, 82.41383°W</named-content></named-content>; 1,214 m a.s.l.; 8–12 Jun. 2018, K. Collier, leg.; Malaise trap; in alcohol; <named-content xmlns:xlink="http://www.w3.org/1999/xlink" content-type="dwc:institutional_code" xlink:title="Universidad de Panamá Museo de Invertebrados" xlink:href="http://grbio.org/institution/universidad-de-panam%C3%A1" xlink:type="simple">MIUP</named-content>-004-T-2021. <bold><italic>Paratype</italic></bold>: same data as for holotype; 1 male; <named-content xmlns:xlink="http://www.w3.org/1999/xlink" content-type="dwc:institutional_code" xlink:title="University of Minnesota Insect Collection" xlink:href="http://grbio.org/institution/university-minnesota-insect-collection" xlink:type="simple">UMSP</named-content>.</p></tp:treatment-sec><tp:treatment-sec sec-type="material" id="SECID0EFGCI"><title>Other material examined.</title><p><bold>Panama: Chiriqui Province</bold> • 1 male; Cuenca 102, Renacimiento District; La Amistad International Park, Río Candela, Finca Felix, PSPSCB-PILA-C102-2017-021; <named-content xmlns:xlink="http://www.w3.org/1999/xlink" content-type="dwc:verbatimCoordinates" xlink:type="simple"><named-content content-type="geo-json" specific-use="{&#34;type&#34;:&#34;Point&#34;,&#34;coordinates&#34;:[-82.728820,8.906140]}" id="NCID0EQGCI" xlink:type="simple">8.90614°N, 82.72882°W</named-content></named-content>; 1,799 m a.s.l., 1–5 Sep. 2017; E. Álvarez, T. Ríos, E. Pérez, leg.; Malaise trap; in alcohol; <abbrev xmlns:xlink="http://www.w3.org/1999/xlink" xlink:title="Colección Zoológica Dr. Eustorgio Méndez" id="ABBRID0EVGCI" xlink:type="simple">COZEM</abbrev>. <bold>Veraguas Province</bold> • 1 male; Cuenca 132, Santa Fe National Park, Río Mulaba, 2do Brazo, PSPSCB-NPSF-C-097-2017-007; <named-content xmlns:xlink="http://www.w3.org/1999/xlink" content-type="dwc:verbatimCoordinates" xlink:type="simple"><named-content content-type="geo-json" specific-use="{&#34;type&#34;:&#34;Point&#34;,&#34;coordinates&#34;:[-81.130450,8.525770]}" id="NCID0E5GCI" xlink:type="simple">8.52577°N, 81.13045°W</named-content></named-content>; 623 m a.s.l.; 19–23 Apr. 2017; A. Cornejo, T. Ríos, E. Álvarez, C. Nieto, leg.; Malaise trap; in alcohol; <abbrev xmlns:xlink="http://www.w3.org/1999/xlink" xlink:title="Museo de Peces de Agua Dulce e Invertebrados" id="ABBRID0EDHCI" xlink:type="simple">MUPADI</abbrev>.</p></tp:treatment-sec><tp:treatment-sec sec-type="diagnosis" id="SECID0EHHCI"><title>Diagnosis.</title><p><italic><tp:taxon-name><tp:taxon-name-part taxon-name-part-type="genus" reg="Leucotrichia">Leucotrichia</tp:taxon-name-part><tp:taxon-name-part taxon-name-part-type="species" reg="ruiteri">ruiteri</tp:taxon-name-part></tp:taxon-name></italic> sp. nov. is most similar to <italic><tp:taxon-name><tp:taxon-name-part taxon-name-part-type="genus" reg="Leucotrichia">L.</tp:taxon-name-part><tp:taxon-name-part taxon-name-part-type="species" reg="hispida">hispida</tp:taxon-name-part></tp:taxon-name></italic>, as both species bear prominent setae on the posteroventral production of sternum VIII, a bilobed phallus apex, and a similar shaped inferior appendage. <italic><tp:taxon-name><tp:taxon-name-part taxon-name-part-type="genus" reg="Leucotrichia">Leucotrichia</tp:taxon-name-part><tp:taxon-name-part taxon-name-part-type="species" reg="ruiteri">ruiteri</tp:taxon-name-part></tp:taxon-name></italic> can be separated by the single, elongate seta on sternum VIII compared to the cluster of setae present on <italic><tp:taxon-name><tp:taxon-name-part taxon-name-part-type="genus" reg="Leucotrichia">L.</tp:taxon-name-part><tp:taxon-name-part taxon-name-part-type="species" reg="hispida">hispida</tp:taxon-name-part></tp:taxon-name></italic>. Additionally, the forewings of <italic><tp:taxon-name><tp:taxon-name-part taxon-name-part-type="genus" reg="Leucotrichia">L.</tp:taxon-name-part><tp:taxon-name-part taxon-name-part-type="species" reg="ruiteri">ruiteri</tp:taxon-name-part></tp:taxon-name></italic> are modified with a large setae-filled pocket, while those of <italic><tp:taxon-name><tp:taxon-name-part taxon-name-part-type="genus" reg="Leucotrichia">L.</tp:taxon-name-part><tp:taxon-name-part taxon-name-part-type="species" reg="hispida">hispida</tp:taxon-name-part></tp:taxon-name></italic> are unmodified.</p></tp:treatment-sec><tp:treatment-sec sec-type="description" id="SECID0EPJCI"><title>Description.</title><p><bold>Male.</bold> Length of forewing 2.0–2.1 mm (<italic>n</italic> = 4). Forewing with large pocket filled with scales (Fig. <xref ref-type="fig" rid="F2">2A</xref>); hindwing unmodified. Head unmodified, with three ocelli; antennae unmodified. Tibial spur count 1, 3, 4. Color in alcohol brown. <bold><italic>Genitalia</italic>.</bold> Abdominal sternum VII slender, elongate (Fig. <xref ref-type="fig" rid="F14">14A, D</xref>). Sternum VIII with posteroventral production bearing prominent apical seta (Fig. <xref ref-type="fig" rid="F14">14A</xref>); in ventral view posterior margin concave (Fig. <xref ref-type="fig" rid="F14">14D</xref>). Segment IX anterolateral margin convex, posterolateral margin straight with slight irregularity (Fig. <xref ref-type="fig" rid="F14">14B</xref>); dorsally, anterior margin concave, posterior margin broadly convex (Fig. <xref ref-type="fig" rid="F14">14C</xref>). Tergum X with dorsal sclerite with irregular dorsal margin; ventral sclerite semi-elliptic with knoblike projection mesally on posterior margin; membranous apex subquadrate (Fig. <xref ref-type="fig" rid="F14">14B, C</xref>). Subgenital plate with dorsal arm simple, with slight preapical emargination on dorsal margin, apex truncate (Fig. <xref ref-type="fig" rid="F14">14B</xref>); ventral arm narrowing apically, ventral margin slightly sinuate, in ventral view subovate with narrow basal projection and small rounded apical emargination (Fig. <xref ref-type="fig" rid="F14">14B, D</xref>). Inferior appendage broadest mesally, with small dorsal subapical peg-like seta, apex rounded (Fig. <xref ref-type="fig" rid="F14">14B</xref>); ventrally slender, with digitate basal projections, apex slightly hooked on inner margin (Fig. <xref ref-type="fig" rid="F14">14D</xref>). Phallus tubular basally, constricted at midlength with typical median complex bearing basal loop and pair of spherical “windows”; apex membranous with internal sclerotized structures and two apical lobes extending dorsad (Fig. <xref ref-type="fig" rid="F14">14E, F</xref>).</p><fig id="F14" position="float" orientation="portrait"><object-id xmlns:xlink="http://www.w3.org/1999/xlink" content-type="doi" xlink:type="simple">10.3897/zookeys.1111.77371.figure14</object-id><object-id xmlns:xlink="http://www.w3.org/1999/xlink" content-type="arpha" xlink:type="simple">D326B371-A6D5-576C-AF09-1BAFA3EC88AB</object-id><label>Figure 14.</label><caption><p><italic><tp:taxon-name><tp:taxon-name-part taxon-name-part-type="genus" reg="Leucotrichia">Leucotrichia</tp:taxon-name-part><tp:taxon-name-part taxon-name-part-type="species" reg="ruiteri">ruiteri</tp:taxon-name-part></tp:taxon-name></italic> sp. nov. Male genitalia: <bold>A</bold> segments VII–VIII and segment IX margin, lateral <bold>B</bold> segments IX–X, lateral (base of phallus crosshatched) <bold>C</bold> segments IX–X, dorsal <bold>D</bold> segments VII–IX, ventral <bold>E</bold> phallus, lateral <bold>F</bold> phallus, dorsal.</p></caption><graphic xmlns:xlink="http://www.w3.org/1999/xlink" xlink:href="zookeys-1111-425_article-77371__-g014.jpg" position="float" orientation="portrait" xlink:type="simple" id="oo_713502.jpg"><uri content-type="original_file" xlink:type="simple">https://binary.pensoft.net/fig/713502</uri></graphic></fig></tp:treatment-sec><tp:treatment-sec sec-type="distribution" id="SECID0ERMCI"><title>Distribution.</title><p>Panama.</p></tp:treatment-sec><tp:treatment-sec sec-type="etymology" id="SECID0EWMCI"><title>Etymology.</title><p>This species is named in honor and memory of Dave Ruiter, a passionate and enthusiastic caddisfly researcher and good friend, who recently passed away.</p></tp:treatment-sec><tp:treatment-sec><!--Section generated to contain objects referenced in tp:taxon-treatment.--><fig id="F2" position="float" orientation="portrait"><object-id xmlns:xlink="http://www.w3.org/1999/xlink" content-type="doi" xlink:type="simple">10.3897/zookeys.1111.77371.figure2</object-id><object-id xmlns:xlink="http://www.w3.org/1999/xlink" content-type="arpha" xlink:type="simple">1E01E5BA-376A-50FB-A8F6-77C57B17FB07</object-id><label>Figure 2.</label><caption><p>Modifications <bold>A</bold> Forewing, <italic><tp:taxon-name><tp:taxon-name-part taxon-name-part-type="genus" reg="Leucotrichia">Leucotrichia</tp:taxon-name-part><tp:taxon-name-part taxon-name-part-type="species" reg="ruiteri">ruiteri</tp:taxon-name-part></tp:taxon-name></italic> sp. nov. <bold>B</bold> head and scape, <italic><tp:taxon-name><tp:taxon-name-part taxon-name-part-type="genus" reg="Leucotrichia">Leucotrichia</tp:taxon-name-part><tp:taxon-name-part taxon-name-part-type="species" reg="chiriquiensis">chiriquiensis</tp:taxon-name-part></tp:taxon-name></italic> Flint, 1970 <bold>C</bold> head and antennae, <italic><tp:taxon-name><tp:taxon-name-part taxon-name-part-type="genus" reg="Leucotrichia">Leucotrichia</tp:taxon-name-part><tp:taxon-name-part taxon-name-part-type="species" reg="fairchildi">fairchildi</tp:taxon-name-part></tp:taxon-name></italic> Flint, 1970. Fig. <xref ref-type="fig" rid="F2">2B</xref> and <xref ref-type="fig" rid="F2">2C</xref> modified from <xref ref-type="bibr" rid="B30">Thomson and Holzenthal (2015)</xref>.</p></caption><graphic xmlns:xlink="http://www.w3.org/1999/xlink" xlink:href="zookeys-1111-425_article-77371__-g002.jpg" position="float" orientation="portrait" xlink:type="simple" id="oo_713490.jpg"><uri content-type="original_file" xlink:type="simple">https://binary.pensoft.net/fig/713490</uri></graphic></fig></tp:treatment-sec><ref-list><ref id="B30"><mixed-citation xmlns:xlink="http://www.w3.org/1999/xlink" xlink:type="simple"><person-group><name name-style="western"><surname>Thomson</surname><given-names>RE</given-names></name><name name-style="western"><surname>Holzenthal</surname><given-names>RW</given-names></name></person-group> (<year>2015</year>) <article-title>A revision of the Neotropical caddisfly genus <italic><tp:taxon-name><tp:taxon-name-part taxon-name-part-type="genus">Leucotrichia</tp:taxon-name-part></tp:taxon-name></italic> Mosely, 1934 (<tp:taxon-name><tp:taxon-name-part taxon-name-part-type="family">Hydroptilidae</tp:taxon-name-part></tp:taxon-name>: <tp:taxon-name><tp:taxon-name-part taxon-name-part-type="subfamily">Leucotrichiinae</tp:taxon-name-part></tp:taxon-name>).</article-title><source>ZooKeys</source><volume>499</volume>: <fpage>1</fpage>–<lpage>100</lpage>. <ext-link xlink:type="simple" ext-link-type="doi" xlink:href="10.3897/zookeys.499.8360">https://doi.org/10.3897/zookeys.499.8360</ext-link></mixed-citation></ref></ref-list></tp:taxon-treatment>
